# Supplementary material for: Evaluation of literature searching tools for curation of mismatch repair gene variants in hereditary colon cancer
Source: Adv Genet (Hoboken). 2021 Feb 18;2(1):e10039. doi: 10.1002/ggn2.10039 (PMC9744508; doi:10.1002/ggn2.10039)
Supplement: Supplementary file 1 — Appendix S1: Supporting Information [file GGN2-2-e10039-s001.zip]

Archive with 2 entries (2 files):
- AdvGenet_0028_Kaushik_TPR_ACC.docx
- Google Scholar and Mastermind Search Data - for Submission.xlsx
