# Supplementary material for: Evaluation of literature searching tools for curation of mismatch repair gene variants in hereditary colon cancer
Source: Adv Genet (Hoboken). 2021 Feb 18;2(1):e10039. doi: 10.1002/ggn2.10039 (PMC9744508; doi:10.1002/ggn2.10039)
Supplement: Supplementary file 1 — Appendix S1: Supporting Information [file GGN2-2-e10039-s001.zip › Google Scholar and Mastermind Search Data - for Submission.xlsx]

## Sheet: Readme
Key for Google Scholar and Mastermind Data
NB: Search results represent a snapshot of results at the time of searching - Google Scholar & Mastermind are likely to have reindexed and refined algorithims on the basis of contemporary information

## Sheet: Google Scholar & Mastermind
NM_000251.2(MSH2):c.1319T>C (p.Leu440Pro)
Google Scholar	String	Mastermind	String
Not found		Characterization of pathogenic human MSH2 missense mutations using yeast as a model system: a laboratory course in molecular biology	Not relevant
Not found		Functional Characterization of Pathogenic Human MSH2 Missense Mutations in Saccharomyces cerevisiae	Table: In vivo yeast, L440P 50% of WT levels MSH2 exp , loss of interaction with all partners
Not found		Crystal structures of mismatch repair protein MutS and its complex with a substrate DNA	Table: Functional studies. Two HNPCC mutants of human MSH2 (Q419K and L440P) that are exposed to solvent at the outer rim of this depression, mark a potential site for MutSα and MutSβ to interact with MutL homologues in humans
Not found		Classification of mismatch repair gene missense variants with PON-MMR	Table 3 Predicted pathogenic in silico tools
Not found		Analysis of telomere dynamics in peripheral blood cells from patients with Lynch syndrome	Table 1: Mutation Studies of LS Families LS family with 2 CRC affected individuals
NM_000249.3(MLH1):c.55A>T (p.Ile19Phe)
Google Scholar	String	Mastermind	String
A novel and rapid method of determining the effect of unclassified MLH1 genetic variants on differential allelic expression	“By exonic sequencing, we identified the missense variant c.55A>T in exon 1 of an individual who developed endometrial cancer at the age of 47 (case 1).”	""
Assessment of missense alterations in MLH1 and their pathogenic significance	“We functionally characterized the MLH1 alterations c. 55A>T leading to the substitution Ile19Phe, c.793C>T leading to Arg265Cys, both of which occur adjacent to the ATPase domains”	Not found MM
Lynch Syndrome in African Americans Rodrigo Guindalini, Cassandra Gulden, Chinedu Ukaegbu, Erika S. Koeppe, Olufunmilayo I. Olopade, Elena M. Stoffel, Sapna Syngal, Sonia Kupfer	“4 families with VUS in MLH1 (c.55A.T, IVS11+8A.T), MSH2 (1842A.C) and PMS2 (c.2324A.C).” - African American LS family	Not found MM
		Cancer Susceptibility Gene Mutations in Individuals With Colorectal Cancer	Table: 34M Non-Hispanic Black with TV colon tumour CO (mother, 55; mat aunt, 64; mat grandfather, 68), OV (mother, 58), PR (father, 75), LEU (father, 75) Found with MSH6 c.3850A.G p.T1284A
		Multigene Panel Testing Provides a New Perspective on Lynch Syndrome	Seen once in data series looking at MMR mutations in CRC patients
		Germline MSH2 and MLH1 mutational spectrum in HNPCC families from Poland and the Baltic States	Table 1, Main Text Polish and Baltic germline mutations with confirmed HNPCC (VUS)
		An intronic polymorphism of the hMLH1 gene contributes toward incomplete genetic testing for HNPCC	HNPCC / Amsterdam criteria “Resequencing of the patients III-2, -3 and -5 using primers F2 and R2 demonstrated that the I19F mutation was inherited as a heterozygous exonic mutation in individuals III-2 and III-5 as well as III-3”
22 Cytogenetics and Molecular Pathology	Not relevant - not found/eBook
Genome instability and gene expression profile in colorectal cancer	Not relevant - matched to an MLH3 variant
Mutation profiles of synchronous colorectal cancers from a patient with Lynch syndrome suggest distinct oncogenic pathways	Not relevant - matched to PI3KA variant c.55A>T
NM_000249.3(MLH1):c.1984A>C (p.Thr662Pro)
Google Scholar	String	Mastermind	String
Identification of Lynch syndrome mutations in the MLH1–PMS2 interface that disturb dimerization and mismatch repair	In contrast, the VUS p.Lys618Ala, p.Thr662Pro, and p.Glu663Gly, and neutral p.Arg659Gln showed repair activities similar to wild-type MLH1 …	""	""
Aberrant splicing in MLH1 and MSH2 due to exonic and intronic variants	“Mutation MLH1,c.1984A>C (predicted effect p.Thr662Pro) was detected in patient 878.”	""
Seven novel MLH1 and MSH2 germline mutations in hereditary nonpolyposis colorectal cancer	In addition, a missense mutation in MLH1 was identified (c.1984A>C [T662P]). The respective tumor also showed a high level of microsatellite instability but a reduced, rather then lost, expression of the MLH1-protein	""
Not found		Missense mutations of MLH1 and MSH2 genes detected in patients with gastrointestinal cancer are associated with exonic splicing enhancers and silencers	Table page 1714: In silico prediction Tolerated in a Korean pt
Not found		Functional analysis of human MLH1 variants using yeast and in vitro mismatch repair assays	Takahashi paper Yeast analysis – invitro analysis, low mod expression, 0.2 SIFT score
Not found		The use of microsatellite instability, immunohistochemistry and other variables in determining the clinical significance of MLH1 and MSH2 unclassified variants in Lynch syndrome	MSI + / MLH1 low / not present in healthy controls Table
Not found		Classification of mismatch repair gene missense variants with PON-MMR	Variant string – reference to Takahashi paper Table
Not found		Computational and cellular studies reveal structural destabilization and degradation of MLH1 variants in Lynch syndrome	Table Computational tools looking into stabilisation / degradation of proteins
Development of a new, simple and cost-effective diagnostic tool for genetic screening of hereditary colorectal cancer--the DNA microarray assay.	Table: Mutation detected in assay on samples from families with + AC or + disposition for HNPCC	Not found MM
A large fraction of unclassified variants of the mismatch repair genes MLH1 and MSH2 is associated with splicing defects	“c.1 984A4C (p.Thr662Pro) Exon inclusion ”	Not found MM
Full-length transcript amplification and sequencing as universal method to test mRNA integrity and biallelic expression in mismatch repair genes	+30% increase in SSD splicing defect Table	Not found MM
cDNA-Analysen bei Patienten mit Lynch-Syndrom	Not relevant - Article not in English
NM_000251.2(MSH2):c.1660A>G (p.Ser554Gly)
Google Scholar	String	Mastermind	String
Human Splicing Finder: an online bioinformatics tool to predict splicing signals	Table: In silico analysis , splice site mutation predicted by Human Splicing Finder	Not found	N/A
Risk of colorectal cancer for people with a mutation in both a MUTYH and a DNA mismatch repair gene	Table: 37 year old with a MUTYH mutation, rectal adenocarcinoma, MSH2 absent w/ other Skin Ca , last known age 44	Not found	N/A
A large fraction of unclassified variants of the mismatch repair genes MLH1 and MSH2 is associated with splicing defects	1660A>T not 1660A>G & no relevant info	Not found	N/A
Not found	N/A	Conversion Analysis for Mutation Detection in MLH1 and MSH2 in Patients With Colorectal Cancer	Table 4: Loss of MSH2, conversion analysis in HNPCC Amsterdam 1 Criteria Family
NM_000251.2(MSH2):c.301_306del (p.Glu101_Val102del)
Google Scholar	String	Mastermind	String
Lynch Syndrome in high risk Ashkenazi Jews in Israel	Table 1: Israeli Bethesda Criteria +ve patient, HNPCC	""
Multigene Panel Testing Provides a New Perspective on Lynch Syndrome	Table A2 Seen once in data series looking at MMR mutations in CRC patients	""
Microsatellite Instability Is Associated With the Presence of Lynch Syndrome Pan-Cancer	Table A2: Glioma in an LS patient with MSS	""
Genetic features of Lynch syndrome in the Israeli population	Ashkenazi Jewish patient	""
Mutation spectrum in HNPCC in the Israeli population	Table 1 and 2: 36 yo rt colon Bethesda +ve Ashkenazi	""
NM_000535.7(PMS2):c.2192_2196del (p.Leu731fs)
Molecular basis of inherited colorectal carcinomas in the Macedonian population: An update	Table 1: 66 year old male with rectosygmal carcinoma, w/ MSI	""
Quantification of sequence exchange events between PMS2 and PMS2CL provides a basis for improved mutation scanning of lynch syndrome patients	Body: RT-PCR proved thatalso three putative pathogenic mutations were either missed (thegenomic deletion of exon 14 that was also false-negative withMLPA) or incorrectly assigned as homozygous (c.2192_2196del)	Not found
The clinical phenotype of Lynch syndrome due to germ-line PMS2 mutations	Table: Noted monoallelic mutation carrier	Not found
incidence of polyps and post-colonoscopy colorectal cancers in patients with PMs2-associated lynch syndrome: a prospective cohort analysis	Variant found in 7 families	Not found
Comprehensive Mutation Analysis of PMS2 in a Large Cohort of Probands Suspected of Lynch Syndrome or Constitutional Mismatch Repair Deficiency Syndrome	Table 4: 2 pro bands 1 w/ CRC60 and 1 asymptomatic	Not found
Characterisation of heterozygous PMS2 variants in French patients with Lynch syndrome	Table 1: 5 French HNPCC families with mutation	Not found
Not found		Multigene Panel Testing Provides a New Perspective on Lynch Syndrome	Table A2 : Seen once in data series looking at MMR mutations in CRC patients
Not found		Screening for the Lynch syndrome (hereditary nonpolyposis colorectal cancer)	Transeverse colon Ca in a 23 year old male
Not found		Missed opportunities: Genetic counseling and testing among an ethnically diverse cohort of women with endometrial cancer	Table 3: 53 year old female with endometroid Ca w. Lynch Syndrome
Not found		Combined inhibition of CDK4/6 and PI3K/AKT/mTOR pathways induces a synergistic anti-tumor effect in malignant pleural mesothelioma cells	Table 1: Exonic deletion, cultured cell lines in malignant mesothel.
Not found		Simultaneous germline and somatic sequencing in ovarian carcinoma: mutation rate and impact on clinical decision-making	Table 1: primary debulking surgery in a 56 year old HGSC w/ +FHx
Not found		A survey of the clinicopathological and molecular characteristics of patients with suspected Lynch syndrome in Latin America	Table 3: Brazilian LS family
Selected Abstracts from the 3rd European Hereditary Tumour Group Meeting (EHTG 2018)	String not identified	""	Not relevant
ColoSeq Provides Comprehensive Lynch and Polyposis Syndrome Mutational Analysis Using Massively Parallel Sequencing	Not relevant
NM_000535.7(PMS2):c.2444C>T (p.Ser815Leu)
Google Scholar	String	Mastermind	String
Comprehensive Mutation Analysis of PMS2 in a Large Cohort of Probands Suspected of Lynch Syndrome or Constitutional Mismatch Repair Deficiency Syndrome	"Among 203 probands for whom no, inconclusive, or discordant IHC and/or MSI data were available (group C, D, and E), we found another 34 individuals carrying (likely) pathogenic PMS2 mutations (Table 4), and in two individuals we detected VUS with evidence suggestive for pathogenicity (c.319C>T, p.Arg107Trp; c.2444C>T, p.Ser815Leu; Table 1)"	""	""
MBCL-46. COMPOUND HETEROZYGOUS MUTATION OF THE PMS2 GENE IN AN INFANT WITH CONSTITUTIONAL MISMATCH REPAIR DEFICIENCY AND …	"Due to patient and family history of CALMs, germline mutation analysis was performed and revealed pathogenic variant in one copy of PMS2 (deletion of exon 12) and a VUS in the other copy of PMS2 (p.Ser815Leu)."	""
Validation of an in Vitro Mismatch Repair Assay Used in the Functional Characterization of Mismatch Repair Variants	"Of note, this validated methodology has already been used in the characterization of several variants, including MLH1 c.121G>C, PMS2 c.2149G>A and PMS2 c.2444C>T. 33 , 34 The impaired MMR activities of MLH1 c.121G>C and PMS2 c.2444C>T variants were further..."	""	""
Quantification of sequence exchange events between PMS2 and PMS2CL provides a basis for improved mutation scanning of lynch syndrome patients	"RT-PCR proved that also three putative pathogenic mutations were either missed (thegenomic deletion of exon 14 that was also false-negative withMLPA) or incorrectly assigned as homozygous (c.2192_2196del-TAACT in exon 13 and c.2444C4T, p.S815L in exon 14) "	Not found
High incidence of large deletions in the PMS2 gene in Spanish Lynch syndrome families	Not relevant
Constitutional mismatch repair deficiency in a healthy child: On the spot diagnosis?	"Since PMS2 is the most commonly mutated gene in CMMRD,3 it was analyzed first and a homozygous mutation (c.2444C>T, p.Ser815Leu) was detected"	Not found
incidence of polyps and post-colonoscopy colorectal cancers in patients with PMs2-associated lynch syndrome: a prospective cohort analysis	Not relevant
The effect of genotypes and parent of origin on cancer risk and age of cancer development in PMS2 mutation carriers	In silico : Although no functional assay was available for a third missense mutation, c.2444C>T (p.Ser815Leu), analysis with three in silico prediction programs classified this variant as deleterious (SIFT; score 0.00), probably damaging (Polyphen-2; score 1.00), and likely to interfere with function (aGVGD; class C65).	Not found
Phosphorylation‐dependent signaling controls degradation of DNA mismatch repair protein PMS2	Not relevant - did not contain variant
		No Overt Clinical Immunodeficiency Despite Immune Biological Abnormalities in Patients With Constitutional Mismatch Repair Deficiency	CMMRD Patient with mutation
		Refining the role of PMS2 in Lynch syndrome: germline mutational analysis improved by comprehensive assessment of variants	MSI /No PMS2
		Classification of mismatch repair gene missense variants with PON-MMR	Table 3: Predicted pathogenic in silico tools
		Elucidating the clinical significance of two PMS2 missense variants coexisting in a family fulfilling hereditary cancer criteria	"Two PMS2 VUS, c.2149G>A (p.V717M) and c.2444C>T (p.S815L), were identified in trans in one individual diagnosed with early-onset colorectal cancer (CRC) who belonged to a family fulfilling clinical criteria for hereditary cancer."
NM_000179.2(MSH6):c.3163G>C (p.Ala1055Pro)
Google Scholar	String	Mastermind	String
Somatic mosaicism by a de novo MLH1 mutation as a cause of Lynch syndrome	3163G>A not G>C, irrelevant	Not found	N/A
Multigene Panel Testing Provides a New Perspective on Lynch Syndrome	String not located	Not found	N/A
Genome instability and gene expression profile in colorectal cancer	3163G>A not G>C, irrelevant	Not found	N/A
The germline and somatic landscape of Familial Intestinal Gastric Cancer: search for a cause	Missense mutation identified in a family	Not found	N/A
Classification of mismatch repair gene missense variants with PON-MMR	Not relevant - did not contain variant	Not found	N/A
Two integrated and highly predictive functional analysis-based procedures for the classification of MSH6 variants in Lynch syndrome	3163G>A not G>C, irrelevant	Not found	N/A
NM_000179.2(MSH6):c.2300C>T (p.Thr767Ile)
Google Scholar	String	Mastermind	String
In-silico analysis of Thr767Ile pathogenic variant in the MSH6 gene in family with endometrial cancer	The MSH6 c. 2300C > T results in Thr767Ile (p.T767I) (threonine to isoleucine) missense substitution and has been recorded in dbSNP under rs587781462 (allele ID: 150772).	""	""
Circumscribed sebaceous neoplasms: a morphological, immunohistochemical and molecular analysis	" In all cases the abnormality was a loss of staining for MSH2 and MSH6. Three of … 865C>T. Sebaceoma, 76/F, Chin, EGFR c.2300C>T"	Not found
Genomic characterization of recurrent high-grade astroblastoma	Table Astroblastoma in a patient	Not found
Candidate colorectal cancer predisposing gene variants in Chinese early-onset and familial cases	Table - Muir Torre Syndrome	Not found
Reagents and methods for sequencing	Not relevant - did not contain variant
Fordyce granules and hyperplastic mucosal sebaceous glands as distinctive stigmata in Muir–Torre syndrome patients: characterization with reflectance confocal …	Matched to MSH2 Variant c.2300C>G
Not found		Two integrated and highly predictive functional analysis-based procedures for the classification of MSH6 variants in Lynch syndrome	Graph IARC class 4 or 5 Relative repair efficiencies for MSH6 missense variants from the InSiGHT database, classified based on clinical criteria alone. Variants are ranked according to their mean CIMRA assay activity.
Not found		TumorNext-Lynch-MMR: a comprehensive next generation sequencing assay for the detection of germline and somatic mutations in genes associated with mismatch repair deficiency and Lynch syndrome	A second case involved patient 6, who had clear cell carcinoma of the uterus and a germline VUS in MSH6 (p.T767I). Tumor histology showed absence of MSH6 protein and presence of protein for MLH1, MSH2 and PMS2 on IHC. TumorNext-Lynch-MMR revealed a somatic pathogenic mutation (c.3261delC) in MSH6 (Figure ​(Figure2E).2E). Again, the co-occurrence of this pathogenic mutation with p.T767I in MSH6, t…
NM_000179.2(MSH6):c.3632T>C (p.Leu1211Pro)
Google Scholar	String	Mastermind	String
Cancer Susceptibility Gene Mutations in Individuals With Colorectal Cancer	Not found in article - not relevant	N/A	N/A
Endometrial carcinomas with mismatch repair deficiency: immunophenotypical and molecular characterization.	Not found in article	N/A	N/A
Increased hypermutation at G and C nucleotides in immunoglobulin variable genes from mice deficient in the MSH2 mismatch repair protein	Matched to L1211 not L1221P These proteins, MutS homologue 2 (MSH2) 1 , MSH3, MSH6, post-meiotic segregation 2 (PMS2), and Mut L homolog 1 (MLH1), form … gene were used, which would generate a 460-bp product: 5′ primer U771 as above, and 3′ primer L1211, 5′GCCTTCTTGACGAGTTCTTC3 …	N/A	N/A
Synchronous endometrial and ovarian cancer in Lynch syndrome with a MSH2 germline mutation: a case report	In addition, the only entries in the InSiGHT database registered for synchronous or metachronous endometrial and ovarian cancer are two MLH1 variants, two MLH3 variants, and one MSH6 variant (MLH1: c.1162dup, c.1852_1854del; MLH3: c.1939C>T, c.2449A>G; and MSH6: c.3632T>C) (relation to other mutations, not patient in article)	""	""
Not found	N/A	A survey of the clinicopathological and molecular characteristics of patients with suspected Lynch syndrome in Latin America	Table 3: LS family
NM_000249.3(MLH1):c.931A>G (p.Lys311Glu)
Google Scholar	String	Mastermind	String
Genetic heterogeneity in hepatocellular carcinoma and paired bone metastasis revealed by next-generation sequencing	Matched to 931A>C	""
Identificação de Novos Genes de Susceptibilidade para o Cancro do Cólon e Recto do Tipo X	Article not in English	Not found
NM_000249.3(MLH1):c.440G>A (p.Gly147Glu)
Google Scholar	String	Mastermind	String
Endometrial carcinomas with mismatch repair deficiency: immunophenotypical and molecular characterization.	Not found in article
		Cancer Variant Interpretation Group UK (CanVIG-UK): an exemplar national subspecialty multidisciplinary network	Not found in article
NM_000249.3(MLH1):c.2252_2253dup (p.Val752fs)
Google Scholar	String	Mastermind	String
A frameshift mutation in exon 19 of MLH1 in a Chinese Lynch syndrome family: a pedigree study	Although not previously reported as pathogenic, similar MLH1 nucleotides, detected in a South American LS pedigree (c.2252_2253dup-AA) ….	""	""
Células-tronco mesenquimais humanas e reparo de DNA: Uma análise in silico de dados de microarray	Article not in English
Structure-based design of epigenetic chemical modulators	Not found in article - not relevant
		A survey of the clinicopathological and molecular characteristics of patients with suspected Lynch syndrome in Latin America	Brazilian LS family
		Mismatch repair gene mutations in Chinese HNPCC patients	Chinese LS family
		Mutation spectrum in South American Lynch syndrome families	Table 3: Brazilian LS family
		Mismatch repair gene mutation analysis and colonoscopy surveillance in Chinese lynch syndrome families	Chinese LS family
NM_000249.3(MLH1):c.2262del (p.Arg755fs)
Google Scholar	String	Mastermind	String
Spectrum and frequencies of mutations in MSH2 and MLH1 identified in 1,721 German families suspected of hereditary nonpolyposis colorectal cancer.	Not relevant	""	""
Evaluation of CADD scores in curated mismatch repair gene variants yields a model for clinical validation and prioritization	Not relevant	""	""
Modulation of histone methylation and MLH1 gene silencing by hexavalent chromium	Not relevant - matched to 22 degrees C
The SMN1 common variant c. 22 dupA in Chinese patients causes spinal muscular atrophy by nonsense-mediated mRNA decay in humans	Not relevant - SMN1 not MLH1
Evaluation of CADD Scores in Curated Mismatch Repair Gene Variants Yields a Model for Clinical Validation and Prioritization	Not relevant - matched to 2252del not 2252_2253dup
A novel frameshift mutation in the MLH1 gene in a patient with Lynch syndrome.	Novel variant	Not found
NM_000249.3(MLH1):c.306G>T (p.Glu102Asp)
Google Scholar	String	Mastermind	String
Multilocus Inherited Neoplasia Alleles Syndrome: A Case Series and Review	Patient with MINAS. Constitutional genetic testing revealed MLH1 c.306G>T p. (Glu102Asp) (classed as likely pathogenic45).	""	""
Computational and cellular studies reveal structural destabilization and degradation of MLH1 variants in Lynch syndrome	Table Computational tools looking into stabilisation / degradation of proteins	""	""
Comprehensive functional assessment of MLH1 variants of unknown significance	Noteworthy, the variant c.306G>T (p.E102D), located in thesame nucleotide, did not associate with defective protein expressionor MMR activity [Takahashi et al., 2007].	Not found	Not found
CARACTERIZAÇÃO MOLECULAR DA SÍNDROME HEREDITÁRIA DO CÂNCER DE MAMA E/OU OVÁRIO	Article not in English	Not found	Not found
Structural destabilization and chaperone-assisted proteasomal degradation of MLH1 as a mechanism for Lynch syndrome	Not found in article - not relevant	Not found	Not found
Germline variants in DNA repair genes associated with hereditary breast and ovarian cancer syndrome: analysis of a 21 gene panel in the Brazilian …	Not relevant - matched to 306G>A not 306G>T	Not found	Not found
Supplementary appendix	Not relevant - matched to appendix, but original article not relevant	Not found	Not found
Assessing the effectiveness of current UK guidelines on familial colorectal cancer risk	Not relevant (PhD thesis but no variant mention)	Not found	Not found
Not found	Not found	Prolonged response to sorafenib in a patient with refractory metastatic osteosarcoma and a somatic PDGFRA D846V mutation	MLH1 mutation in paediatric osteosarcoma patient
Not found	Not found	Functional analysis of human MLH1 variants using yeast and in vitro mismatch repair assays	Yeast assay
Not found	Not found	Development of a new, simple and cost-effective diagnostic tool for genetic screening of hereditary colorectal cancer--the DNA microarray assay	Found in LS family
Not found	Not found	Multigene Panel Testing Provides a New Perspective on Lynch Syndrome	Table A2: Seen once in data series looking at MMR mutations in CRC patients
Not found	Not found	Classification of mismatch repair gene missense variants with PON-MMR	Table 3: Predicted pathogenic in silico tools
not found	Not found	In Silico Systems Biology Analysis of Variants of Uncertain Significance in Lynch Syndrome Supports the Prioritization of Functional Molecular Validation	Four VUS were detected in more than one patient. The VUS c.306G>T (p.E102D) located in MLH1 was detected in 5 non-related patients….ed. For example, variants that were classified as pathogenic at RNA level such as c.208-3C>G (p.?), c.292G>A (p.G98S) and c.306G>T (p.E102D) in MLH1, which also present lost or gain in the acceptor or donor splicing sites, are good candidates to be functionally valid…
NM_000249.3(MLH1):c.453G>A (p.Thr151=)
Google Scholar	String	Mastermind	String
Not found	Not found	Germline mismatch repair gene variants analyzed by universal sequencing in Japanese cancer patients	Found in Japanese Germline Screening
NM_000249.3(MLH1):c.884G>C (p.Ser295Thr)
Google Scholar	String	Mastermind	String
A multifactorial likelihood model for MMR gene variant classification incorporating probabilities based on sequence bioinformatics and tumor characteristics: a report …	Not found in article	Not found	Not found
Nucleosome positioning is unaltered at MLH1 splice site mutations in cells derived from Lynch syndrome patients	A G884C point mutation was previously identified in the proband of the HNPCC I kindred (Wang et al., 1997). This point mutation is a missense mutation that results in a Ser->Thr amino acid substitution at codon 295.	Not found	Not found
Exonic Splicing Mutations Are More Prevalent than Currently Estimated and Can Be Predicted by Using In Silico Tools	Found in Table 1	Not found	Not found
Interpreting the clinical significance of mismatch repair gene sequence variants	Not found	Not found	Not found
Not found	Not found	The genetic basis of colorectal cancer in a population-based incident cohort with a high rate of familial disease	Not found
Not found	Not found	Efficient detection of hereditary nonpolyposis colorectal cancer gene carriers by screening for tumor microsatellite instability before germline genetic testing	Not found
Not found	Not found	Germline MSH2 and MLH1 mutational spectrum including large rearrangements in HNPCC families from Poland	Not found
NM_000251.2(MSH2):c.1807G>A (p.Asp603Asn)
Google Scholar	String	Mastermind	String
Mechanisms of pathogenicity in human MSH2 missense mutants	We observed that the MMR-deficient mutations situated in the amino-terminal connector and leverdomains of MSH2 (V161D, G162R, G164R, L173P, L187P, C333Y, and D603N) affected protein stability,	""	""
Predicting the impact of Lynch syndrome-causing missense mutations from structural calculations	Although our data suggest that the thermodynamic stabilities of MSH2 variants is the primary factor that decides their turnover, some of the variants, included in our selection, are rapidly degraded despite having structural stabilities only slightly lower than wild type. For instance, the disease-causing D603N variant is rapidly degraded (t½ = 6 ± 2 hours) while the mutation is not predicted to …	""	""
Exome sequencing in diagnostic evaluation of colorectal cancer predisposition in young patients	Table 2: genomic deletion in a 38 year old with CRC onset <40 years old	""	""
Not found		Oligonucleotide-directed mutagenesis screen to identify pathogenic Lynch syndrome-associated MSH2 DNA mismatch repair gene variants	Hence one may expect these five VUS to behave like the partially pathogenic variant MSH2-Y165D we studied previously (26). Variants V63E, G162R, and D603N did seem to meet this expectation. Msh2V63E/Δ,… extensive functional information
Not found		Molecular analysis of familial endometrial carcinoma: a manifestation of hereditary nonpolyposis colorectal cancer or a separate syndrome?	These tumors showed a concordant MSH2/MSH6 change by IHC, and a germline mutation of the missense type (G>A at nucleotide 1807, codon 603, in exon 12 of MSH2) was detected by sequencing. This change, designated as D603N, is likely to be pathogenic for the following reasons. First, it substitutes asparagine for aspartic acid, which involves a change in the polarity group at a position that is evol…
Not found		No evidence for dual role of loss of heterozygosity in hereditary non-polyposis colorectal cancer	In addition, two other germline mutations in MLH1 (Y126X and R659X) and two in MSH2 (1387-1 G >T, D603N) were seen in our samples (one case each). The age at the diagnosis varied between 36 and 75, 51.8 being the average.
Not found		Mismatch repair gene mutation spectrum in the Swedish Lynch syndrome population	Table 1: Swedish LS family with mutation
Not found		Verification of the three-step model in assessing the pathogenicity of mismatch repair gene variants	Table 2: AC fulfilled in some families, MSIin some families , MSH2 neg, MSH6 neg, pathogenic assay, deleterious in silico
Not found		Classification of mismatch repair gene missense variants with PON-MMR	Table 1: Refers to deleterious validation, other papers
Not found		Distinct molecular profiles in Lynch syndrome-associated and sporadic ovarian carcinomas	Table 2: 49 year old LS patient with clear cell endometrioid Ca , MLH1, MSH2-ve,MSH6-ve, MSI+ve
Not found		Population-based molecular detection of hereditary nonpolyposis colorectal cancer	the flanking intronic regions and promoter region, as previously described. 8 The significance of a previously unreported missense variant, MSH2 exon 12 D603N (1808C→ A), was evaluated in 90 healthy individual
Not found		Is gastric cancer part of the tumour spectrum of hereditary non-polyposis colorectal cancer? A molecular genetic study	Table 3: MLH1 + MSH2 + MSH6-, MSI intestinal Ca in a gastric cancer patient , AC +
Not found		Functional Characterization of Pathogenic Human MSH2 Missense Mutations in Saccharomyces cerevisiae	Table 2: Low MSH2 levels compared to Wt MSH2 yeast allele assay
Interpreting the clinical significance of mismatch repair gene sequence variants	Not found
1. IMIĘ I NAZWISKO	Not relevant - mismatch
NM_000251.2(MSH2):c.2634G>C (p.Glu878Asp)
Google Scholar	String	Mastermind	String
Major contribution from recurrent alterations and MSH6 mutations in the Danish Lynch syndrome population	Table 1: 2 Danish LS families (aberrant splicing identified)	""	""
Evaluating the effect of unclassified variants identified in MMR genes using phenotypic features, bioinformatics prediction, and RNA assays	Table 1: 40 year old wth endometrial Ca AC+ MSI-H MSH2/MSH6 deficient	""	""
Not found		Oligonucleotide-directed mutagenesis screen to identify pathogenic Lynch syndrome-associated MSH2 DNA mismatch repair gene variants	Significant functional information available in text and tables
Not found		Efficient detection of hereditary nonpolyposis colorectal cancer gene carriers by screening for tumor microsatellite instability before germline genetic testing	Table 6: Variant found in high risk family
Not found		Glioblastomas, astrocytomas and oligodendrogliomas linked to Lynchsyndrome	Table 2: Danish LS mutation carrier with oligodendroma
Not found		Genotype–phenotype correlation in MMR mutation-positive families with Lynch syndrome	Taking into account individuals carrying mutations in MSH2, eight [high risk] families were carrying a point mutation (19 carriers), each producing a truncated protein (p.Ser77CysfsX4, p.Gln409ArgfsX7, p.Ser77CysfsX4, p.Ile747ArgfsX2, p.Gln824X, p.Glu878Asp),
hMSH2 is the most commonly mutated MMR gene in a cohort of Greek HNPCC patients.	Not found
Exome sequencing covers >98% of mutations identified on targeted next generation sequencing panels	Not found
Identification of a variety of mutations in cancer predisposition genes in patients with suspected Lynch syndrome	Not matched
Classification of mismatch repair gene missense variants with PON-MMR	Not found
NM_000535.7(PMS2):c.2184_2185TC[1] (p.Leu729fs)
Google Scholar	String	Mastermind	String
Not found		Evaluation of a 27-gene inherited cancer panel across 630 consecutive patients referred for testing in a clinical diagnostic laboratory	Lastly, PMS2 c.2186_2187delTC (p.Leu729Glnfs) has one VUS entry and a likely benign entry, based on its high frequency in control databases (ExAC) and the possibility of this variant coming from PMS
Not found		Neurofibromatosis von Recklinghausen type I phenotype and early onset of cancers in siblings compound heterozygous for mutations in MSH6	Table: Glioblastoma
Not found		Clinical Features and Therapeutic Outcomes in Men with Advanced Prostate Cancer and DNA Mismatch Repair Gene Mutations	Table: PMS2 (L729Qfs*6) MSH2, MSH6, MLH1, PMS2 all intact 0/5 MSS 3 muts/Mb TP53 (R273H) PMS2 (T728A)
Not found		Novel PMS2 pseudogenes can conceal recessive mutations causing a distinctive childhood cancer syndrome	Both siblings were compound heterozygotes (R134X/2184delTC), and 2184delTC was confirmed to be maternal in origin by analysis of both parental DNAs.
Not found		Phenotype associated with recessively inherited mutations in DNA mismatch repair (MMR) genes	In a further case originally reported with dominantly inherited Turcot’s syndrome [6], we also identified a second mutation in exon 13 (2184delTC
Not found		Paediatric intestinal cancer and polyposis due to bi-allelic PMS2 mutations: case series, review and follow-up guidelines	Table: _2185del, p.Leu729GlnfsX6 17,25,49 Patient 2 – CRC (11) – Anaplastic glioma with oligodendroglial comp. (23) Patient 2 – 3 ad.: sigmoid, colon and rectum (11) – Phenotypic adenomatous polyposis (14) Patient
Not found		Childhood brain tumours due to germline bi-allelic mismatch repair gene mutations	M Glio/Oligo d 4 21 c.[400C>T]+2184_2185delTC], [Arg134X + Leu729GlnfsX6 Ly (17) CALS (39–41) Astr 7 c.[2113G>A]+[?
Not found		The gastrointestinal phenotype of germline biallelic mismatch repair gene mutations	c.1169_1170ins20 c.1169_1170ins20 Trimbath et al. ( 38 ) 27 PMS2 c.2361_2364delCTTC (p.F788_M789 > CfsX2) c.1221delG (p.T408LfsX40) De Rosa et al. ( 39 ) 28 PMS2 R134X 2184delTC Hamilton et al. ( 7
Not found		PMS2 mutations in childhood cancer	More importantly, the authors have overlooked the fact that both of these siblings have since been shown to be compound heterozygotes for the PMS2 mutations R134X and 2184delTC.
Not found		Syndrome of Early Onset Colon Cancers, Hematologic Malignancies & Features of Neurofibromatosis in HNPCC Families with Homozygous Mismatch Repair Gene Mutations	mutations (R134X and 2184delTC)- Proband as well as his sister were each found to carry two separate mutations one inherited from the father and the other from the mother [20–22], [12] Sister –rectal
NM_000249.3(MLH1):c.306G>A (p.Glu102=)
Google Scholar	String	Mastermind	String
Not found		Germline variants in DNA repair genes associated with hereditary breast and ovarian cancer syndrome: analysis of a 21 gene panel in the Brazilian population	The synonymous variant p.Glu102Glu (c.306G > A) in MLH1 is predicted as likely benign by VarSome, and is characterized as VUS by ClinVar but was associated with HBOC risk (Fig. 2).
NM_000251.2(MSH2):c.1662-18T>C
Google Scholar	String	Mastermind	String
Prevalence of alterations in DNA mismatch repair genes in patients with young-onset colorectal cancer	Table 2: Ascending colon 49 year old female with mutation, MLH1+/MSH2+/MSH6+ AC-ve	Not found
DNA mismatch repair gene alterations in a population-based sample of young-onset colorectal cancer patients	{"text":"NM_000251.1","term_id":"4557760","term_text":"NM_000251.1"}} NM_000251.1 (MSH2) and … 20, F, 47, Ascending, MSH2 (10i), c.1662-18T>C	Not found
		Polymorphisms of Mismatch Repair Pathway Genes Predict Clinical Outcomes in Oral Squamous Cell Carcinoma Patients Receiving Adjuvant Concurrent Chemoradiotherapy.	Mismatch
		Mutation analysis of hMSH2 and hMLH1 in colorectal cancer patients in India.	Mismatch
		Polymorphisms in MSH2 gene and risk of gastric cancer, and interactions with lifestyle factors in a Chinese population.	Mismatch
		DNA Mismatch Repair Gene Variants in Sporadic Solid Cancers.	Mismatch
		Intronic and promoter polymorphisms of hMLH1/hMSH2 and colorectal cancer risk in Heilongjiang Province of China.	Mismatch
		Lynch syndrome-related small intestinal adenocarcinomas.	Mismatch
		Mutational germline analysis of hMSH2 and hMLH1 genes in early onset colorectal cancer patients.	Mismatch
		High-resolution melting analyses for gene scanning of APC, MLH1, MSH2, and MSH6 associated with hereditary colorectal cancer.	Mismatch
		IVS10+12A>G polymorphism in hMSH2 gene associated with prognosis for patients with colorectal cancer.	Mismatch
		The prognostic significance of polymorphisms in hMLH1/hMSH2 for colorectal cancer.	Mismatch
		Systematic analysis of hMSH2 and hMLH1 in young colon cancer patients and controls.	Mismatch
		Comprehensive analysis of DNA repair gene polymorphisms and survival in patients with early stage non-small-cell lung cancer.	Mismatch
		Polymorphisms in the hMSH2 gene and the risk of primary lung cancer.	Mismatch
		MGMT -535G>T polymorphism is associated with prognosis for patients with metastatic colorectal cancer treated with oxaliplatin-based chemotherapy.	Mismatch
		VARS2 V552V variant as prognostic marker in patients with early breast cancer.	Mismatch
		The nonsense mutation MSH2 c.2152C>T shows a founder effect in Portuguese Lynch syndrome families.	Mismatch
		The MSH2 c.388_389del mutation shows a founder effect in Portuguese Lynch syndrome families.	Mismatch
		Aberrant splicing caused by a MLH1 splice donor site mutation found in a young Japanese patient with Lynch syndrome.	Mismatch
		Mutation analysis of the MLH1, MSH2 and MSH6 genes in patients with double primary cancers of the colorectum and the endometrium: a population-based study in northern Sweden.	Mismatch
		Determination of splice-site mutations in Lynch syndrome (hereditary non-polyposis colorectal cancer) patients using functional splicing assay.	Mismatch
		Association between the hMSH2 IVS12-6 T>C polymorphism and cancer risk: A meta-analysis.	Mismatch
		Multiplex SNaPshot genotyping for detecting loss of heterozygosity in the mismatch-repair genes MLH1 and MSH2 in microsatellite-unstable tumors.	Mismatch
		Clinical features and mismatch repair gene mutation screening in Chinese patients with hereditary nonpolyposis colorectal carcinoma.	Mismatch
		Genotyping of BRCA1, BRCA2, p53, CDKN2A, MLH1 and MSH2 genes in a male patient with secondary breast cancer.	Mismatch
		Prevalence and spectrum of MLH1, MSH2, and MSH6 pathogenic germline variants in Pakistani colorectal cancer patients.	Mismatch
		Family specific genetic predisposition to breast cancer: results from Tunisian whole exome sequenced breast cancer cases.	Mismatch
		Associations between polymorphisms in DNA repair genes and TP53 mutations in non-small cell lung cancer.	Mismatch
		A massive parallel sequencing workflow for diagnostic genetic testing of mismatch repair genes.	Mismatch
		Genetic features of Lynch syndrome in the Israeli population.	Mismatch
		Contribution of mRNA Splicing to Mismatch Repair Gene Sequence Variant Interpretation.	Mismatch
		Genetic factors in individual radiation sensitivity.	Mismatch
		Ten novel MSH2 and MLH1 germline mutations in families with HNPCC.	Mismatch
		Genetic variants as potential predictive biomarkers in advanced colorectal cancer patients treated with oxaliplatin-based chemotherapy.	Mismatch
		DNA mismatch repair MSH2 gene-based SNP associated with different populations.	Mismatch
		Identification of a founder EPCAM deletion in Spanish Lynch syndrome families.	Mismatch
		Polymorphisms in mismatch repair genes are associated with risk and microsatellite instability of gastric cancer, and interact with life exposures.	Mismatch
		Report on de-novo mutation in the MSH2 gene as a rare event in hereditary nonpolyposis colorectal cancer.	Mismatch
		Investigation of the effects of DNA repair gene polymorphisms on the risk of colorectal cancer.	Mismatch
		Performance characteristics of screening strategies for Lynch syndrome in unselected women with newly diagnosed endometrial cancer who have undergone universal germline mutation testing.	Mismatch
		Lynch Syndrome in high risk Ashkenazi Jews in Israel.	Mismatch
		Spectrum of MLH1 and MSH2 mutations in Chilean families with suspected Lynch syndrome.	Mismatch
		Clinical and genetic characteristics of Chinese hereditary nonpolyposis colorectal cancer families.	Mismatch
		Identification of six novel MSH2 and MLH1 germline mutations in HNPCC.	Mismatch
		Screening for germline mutations of MLH1, MSH2, MSH6 and PMS2 genes in Slovenian colorectal cancer patients: implications for a population specific detection strategy of Lynch syndrome.	Mismatch
		Evaluation of oligonucleotide sequence capture arrays and comparison of next-generation sequencing platforms for use in molecular diagnostics.	Mismatch
		Mutation analysis of MLH1 and MSH2 genes performed by denaturing high-performance liquid chromatography.	Mismatch
		Frequency of the Common MYH Mutations (G382D and Y165C) in MMR Mutation Positive and Negative HNPCC Patients.	Mismatch
		Germline MSH2 and MLH1 mutational spectrum including large rearrangements in HNPCC families from Poland (update study).	Mismatch
		Association of DNA repair gene polymorphisms with colorectal cancer risk and treatment outcomes.	Mismatch
		Prevalence of germline mutations of MLH1 and MSH2 in hereditary nonpolyposis colorectal cancer families from Spain.	Mismatch
		Copy number variation analysis and targeted NGS in 77 families with suspected Lynch syndrome reveals novel potential causative genes.	Mismatch
		Mismatch repair gene mutation spectrum in the Swedish Lynch syndrome population.	Mismatch
		Germline MSH2 and MLH1 mutational spectrum in HNPCC families from Poland and the Baltic States.	Mismatch
		Reduced expression of hMSH2 protein is correlated to poor survival for soft tissue sarcoma patients.	Mismatch
		hMSH2 is the most commonly mutated MMR gene in a cohort of Greek HNPCC patients.	Mismatch
		Endometrial cancer and genetic variation in PTEN, PIK3CA, AKT1, MLH1, and MSH2 within a population-based case-control study.	Mismatch
		A pilot study evaluating genetic alterations that drive tobacco- and betel quid-associated oral cancer in Northeast India.	Mismatch
		Improving Mutation Screening in Patients with Colorectal Cancer Predisposition Using Next-Generation Sequencing.	Mismatch
		Screening of the DNA mismatch repair genes MLH1, MSH2 and MSH6 in a Greek cohort of Lynch syndrome suspected families.	Mismatch
		Genetic analysis of familial colorectal cancer in Israeli Arabs.	Mismatch
		Microsatellite instability and mutation analysis of candidate genes in unselected sardinian patients with endometrial carcinoma.	Mismatch
		Hereditary nonpolyposis colorectal cancer in young colorectal cancer patients: high-risk clinic versus population-based registry.	Mismatch
		A survey of the clinicopathological and molecular characteristics of patients with suspected Lynch syndrome in Latin America	Not found in article
NM_000251.2(MSH2):c.2437A>G (p.Met813Val)
Google Scholar	String	Mastermind	String
Functional analysis of MSH2 unclassified variants found in suspected Lynch syndrome patients reveals pathogenicity due to attenuated mismatch repair	utation analysis in the index patient revealed an A>G change in MSH2 at position 2437, resulting in the amino acid substitution p.MSH2-M813V (M813V).27 Most in silico analyses suggested this UV to be neutral, but the MAPP-MMR score was indicative for pathogenicity (table 2). Taken together, although the tumour of the index patient showed no signs of MMR deficiency, pathogenicity of the UV could n…	""	""
Genomic deletions of MSH2 and MLH1 in colorectal cancer families detected by a novel mutation detection approach	Table 2: MSI-Stable pedigree	""	""
Identification of novel tumor predisposition families and underlying genetic defects	Not relevant - matched to c.2437-2438delAG)
Genetic Basis of Familial Lymphoma Predisposition	Not relevant - matched to c.2437-2438delAG)
Preliminary evidence for involvement of the tumour suppressor gene CHD5 in a family with cutaneous melanoma	Not found
The expression of mismatch repair proteins MLH1, MSH2 and MSH6 correlates with the Ki67 proliferation index and survival in patients with recurrent glioblastoma	Not relevant Matched to 'page 817'
Mismatch repair system in endometriotic tissue and eutopic endometrium of unaffected women	Not found
Associations between cancer predisposition testing panel genes and breast cancer	Not found
NM_000251.2(MSH2):c.2785C>T (p.Arg929Ter)
Google Scholar	String	Mastermind	String
Co-occurrence of nonsense mutations in MSH6 and MSH2 in Lynch syndrome families evidencing that not all truncating mutations are equal	The variants described are according to the Human Genome Variation Society guidelines and we used the LRG_218 (NM_000251.2) for the … to our institution as a familial patient belonging to a Lynch syndrome family with the MSH2 mutation c.2785C>T, p.(Arg929Ter	""	""
Characterization of germline mutations of MLH1 and MSH2 in unrelated south American suspected Lynch syndrome individuals	"The MLH1 (NM_000249.2) and MSH2 (NM_000251.1) genes … the double pathogenic mutations found in individual SL-44D in the MSH2 gene, one … as a hotspot, and the second mutation produced a premature stop-codon (c.2785C[T) at the …	Not found
OA 18.01 Paired Tumor-Normal Next-Generation Sequencing (NGS) to Identify Pathogenic/Likely Pathogenic Germline Mutations in Lung Cancer Patients	Table: Lung cancer patient , germline MSH2 mutation	Not found
Mutation spectrum in South American Lynch syndrome families	References Characterization of germline mutations of MLH1 and MSH2 in unrelated south American suspected Lynch syndrome individuals	""	""
Germline mutations of multiple breast cancer-related genes are differentially associated with triple-negative breast cancers and prognostic factors	Two patients were identified with double pathogenic mutations in different genes: (i) AXIN1 p.R841X and BRCA2 p.G2748D and (ii) MSH2 p.R929X and FANCM p.E1903X.	""	""
A new mutL homolog 1 c.1896+5G>A germline mutation detected in a Lynch syndrome-associated lung and gastric double primary cancer patient	The results showed that epidermal growth factor receptor (OMIM*131,550) L858R, MSH2 R929* and telomerase reverse transcriptase (TERT, OMIM*187,270) amplification were detected in lung tumor specimens	""	""
Multigene Panel Testing Provides a New Perspective on Lynch Syndrome	Table A2: Seen once in data series looking at MMR mutations in CRC patients	""	""
A survey of the clinicopathological and molecular characteristics of patients with suspected Lynch syndrome in Latin America	Table 3: Brazilian LS family	""	""
Benchmarking of Whole Exome Sequencing and Ad Hoc Designed Panels for Genetic Testing of Hereditary Cancer	Table 1: Heridetary breast ovarian cancer syndrome in 21 year old	""	""
		Multiple gene sequencing for risk assessment in patients with early-onset or familial breast cancer	Table 3: MSH2 mutation reported in cohort (early onset or familial breast Ca patients)
		Hereditary cancer syndromes in Latino populations: genetic characterization and surveillance guidelines	Table: 3: Brazilian LS family
		Exomic variants of an elderly cohort of Brazilians in the ABraOM database	Table:4: predicted loss of function
NM_000251.2(MSH2):c.991A>G (p.Asn331Asp)
Google Scholar	String	Mastermind	String
A large fraction of unclassified variants of the mismatch repair genes MLH1 and MSH2 is associated with splicing defects	Missense no effect on splicing	Not found
Not found		Germline mutations of the hMLH1 and hMSH2 mismatch repair genes in Belgian hereditary nonpolyposis colon cancer (HNPCC) patients	Table: Missense variant found in Belgian HNPCC family
Not found		Classification of mismatch repair gene missense variants with PON-MMR	Table: Neutral PON-MMR predicted
NM_000251.2(MSH2):c.1963G>A (p.Val655Ile)
Google Scholar	String	Mastermind	String
A functional genomics approach to elucidate the role of genome maintenance in human longevity	Not found in article
Not found		Deleterious Germline Mutations in Patients With Apparently Sporadic Pancreatic Adenocarcinoma	Table A2: Pancreatic ductal adenocarcinoma in a 51 year old male
NM_000249.3(MLH1):c.884+3A>G
Google Scholar	String	Mastermind	String
Spectrum and frequencies of mutations in MSH2 and MLH1 identified in 1,721 German families suspected of hereditary nonpolyposis colorectal cancer	Not found in article
Nine novel pathogenic germline mutations in MLH1, MSH2, MSH6 and PMS2 in families with Lynch syndrome	Not found in article
Somatic mutations in MLH1 and MSH2 are a frequent cause of mismatch-repair deficiency in Lynch syndrome-like tumors	Not found in article
Germline MSH2 and MLH1 mutational spectrum including large rearrangements in HNPCC families from Poland (update study)	Not found in article
Three novel germline mutations in MLH1 and MSH2 in families with Lynch syndrome living on Jeju island, Korea	Not found in article
MLH1 intronic variants mapping to + 5 position of splice donor sites lead to deleterious effects on RNA splicing	Not found in article
Human Splicing Finder: an online bioinformatics tool to predict splicing signals	Not found in article
A large fraction of unclassified variants of the mismatch repair genes MLH1 and MSH2 is associated with splicing defects	Not found in article
A survey of the clinicopathological and molecular characteristics of patients with suspected Lynch syndrome in Latin America	Not found in article
Exonic Splicing Mutations Are More Prevalent than Currently Estimated and Can Be Predicted by Using In Silico Tools	Not found in article
Some aspects of molecular diagnostics in Lynch syndrome	Not found in article
Identification of a variety of mutations in cancer predisposition genes in patients with suspected Lynch syndrome	Not found in article
Not found		Efficient detection of hereditary nonpolyposis colorectal cancer gene carriers by screening for tumor microsatellite instability before germline genetic testing	Intronic deletion in an individual with HNPCC
Not found		Hereditary cancer-associated missense mutations in hMSH6 uncouple ATP hydrolysis from DNA mismatch binding	Not found in article
Not found		Deleterious Germline Mutations in Patients With Apparently Sporadic Pancreatic Adenocarcinoma	Not found in article
Not found		Novel Genetic Markers for Early Detection of Elevated Breast Cancer Risk in Women	Not found in article
Not found		A large fraction of unclassified variants of the mismatch repair genes MLH1 and MSH2 is associated with splicing defects	Not found in article
Not found		A survey of the clinicopathological and molecular characteristics of patients with suspected Lynch syndrome in Latin America	Not found in article
Not found		Exonic Splicing Mutations Are More Prevalent than Currently Estimated and Can Be Predicted by Using In Silico Tools	Not found in article
Not found		Some aspects of molecular diagnostics in Lynch syndrome	Not found in article
Not found		Identification of a variety of mutations in cancer predisposition genes in patients with suspected Lynch syndrome	Not found in article
Not found		Frequency of mutations in individuals with breast cancer referred for BRCA1 and BRCA2 testing using next-generation sequencing with a 25-gene panel	Not found in article
Not found		Spectrum and frequencies of mutations in MSH2 and MLH1 identified in 1,721 German families suspected of hereditary nonpolyposis colorectal cancer	Not found in article
Not found		Nine novel pathogenic germline mutations in MLH1, MSH2, MSH6 and PMS2 in families with Lynch syndrome	Not found in article
Not found		Somatic mutations in MLH1 and MSH2 are a frequent cause of mismatch-repair deficiency in Lynch syndrome-like tumors	Not found in article
Not found		Germline MSH2 and MLH1 mutational spectrum including large rearrangements in HNPCC families from Poland (update study)	Not found in article
Not found		Three novel germline mutations in MLH1 and MSH2 in families with Lynch syndrome living on Jeju island, Korea	Not found in article
""	Not found	MLH1 intronic variants mapping to + 5 position of splice donor sites lead to deleterious effects on RNA splicing	Not found in article
NM_000251.2(MSH2):c.2060T>C (p.Leu687Pro)
Google Scholar	String	Mastermind	String
Semiquantitative assessment of immunohistochemistry for mismatch repair proteins in Lynch syndrome	Carrier in high risk patient	"	"
Not found		A clinical scoring system to identify patients with sebaceous neoplasms at risk for the Muir-Torre variant of Lynch syndrome	Figure explaining positioning of L678P
Not found		Classification of mismatch repair gene missense variants with PON‐MMR	Table 3: Pathogenic (PON-MMR)
Not found		Multigene Panel Testing Provides a New Perspective on Lynch Syndrome	Table A2 : Seen once in data series looking at MMR mutations in CRC patients
NM_000251.2(MSH2):c.2211-10T>A
Google Scholar	String	Mastermind	String
MSH6 mutation in Muir–Torre syndrome: could this be a rare finding?	Individual with Muir-Torre Syndrome	""	""
		Partial loss of heterozygosity events at the mutated gene in tumors from MLH1/MSH2 large genomic rearrangement carriers.	Not found
		Single-Nucleotide Polymorphisms of the MSH2 and MLH1 Genes, Potential Molecular Markers for Susceptibility to the Development of Basal Cell Carcinoma in the Brazilian Population.	Not found
		Genetic Variants in DNA Mismatch Repair Pathway predict prognosis of Lung Cancer patients with receiving Platinum-Based Chemotherapy.	Not found
		Racial differences in MLH1 and MSH2 mutation: an analysis of yellow race and white race based on the InSiGHT database.	Not found
		Comprehensive screening for mutations associated with colorectal cancer in unselected cases reveals penetrant and nonpenetrant mutations.	Not found
		Variants of FasL and ABCC5 are predictive of outcome after chemotherapy-based treatment in osteosarcoma.	Not found
		Use of panel tests in place of single gene tests in the cancer genetics clinic.	Not found
		The polymorphisms of MSH6 gene are associated with AIDS progression in a northern Chinese population.	Not found
		Polymorphisms in DNA repair genes, recreational physical activity and breast cancer risk.	Not found
		A First Step toward Personalized Medicine in Osteosarcoma: Pharmacogenetics as Predictive Marker of Outcome after Chemotherapy-Based Treatment.	Not found
		Genetic polymorphisms in DNA repair and oxidative stress pathways may modify the association between body size and postmenopausal breast cancer.	Not found
		GOG 8020/210: Risk stratification of lymph node metastasis, disease progression and survival using single nucleotide polymorphisms in endometrial cancer: An NRG oncology/gynecologic oncology group study.	Not found
		Associations of Genetic Variations in Mismatch Repair Genes MSH3 and PMS1 with Acute Adverse Events and Survival in Patients with Rectal Cancer Receiving Postoperative Chemoradiotherapy.	Not found
		First description of mutational analysis of MLH1, MSH2 and MSH6 in Algerian families with suspected Lynch syndrome.	Not found
		Comprehensive population-wide analysis of Lynch syndrome in Iceland reveals founder mutations in MSH6 and PMS2.	Not found
		Genetic factors in individual radiation sensitivity.	Not found
		Germline variants in IL4, MGMT and AKT1 are associated with prostate cancer-specific mortality: An analysis of 12,082 prostate cancer cases.	Not found
		Common germline variation in mismatch repair genes and survival after a diagnosis of colorectal cancer.	Not found
		Replication of a genetic variant for prostate cancer-specific mortality.	Not found
		Endometrial cancer and genetic variation in PTEN, PIK3CA, AKT1, MLH1, and MSH2 within a population-based case-control study.	Not found
		Partial loss of heterozygosity events at the mutated gene in tumors from MLH1/MSH2 large genomic rearrangement carriers.	Not found
		The prognostic significance of polymorphisms in hMLH1/hMSH2 for colorectal cancer.	Not found
		Association between DNA mismatch repair gene polymorphisms and platinum-based chemotherapy toxicity in non-small cell lung cancer patients.	Not found
		International journal of molecular epidemiology and genetics	Not found
		DNA repair genotype and lung cancer risk in the beta-carotene and retinol efficacy trial.	Not found
		Genetic variants in the LEPR, CRY1, RNASEL, IL4, and ARVCF genes are prognostic markers of prostate cancer-specific mortality.	Not found
		Microsatellite Instability and Altered Expressions of MLH1 and MSH2 in Gastric Cancer	Not found
		Detection and precise mapping of germline rearrangements in BRCA1, BRCA2, MSH2, and MLH1 using zoom-in array comparative genomic hybridization (aCGH).	Not found
		DNA mismatch repair MSH2 gene-based SNP associated with different populations.	Not found
NM_000535.7(PMS2):c.2249G>A (p.Gly750Asp)
Google Scholar	String	Mastermind	String
Inactivation of DNA Mismatch Repair by Variants of Uncertain Significance in the PMS2 Gene	Table 1: In vitro MMR activity established in this paper	""	""
Paediatric intestinal cancer and polyposis due to bi-allelic PMS2 mutations: case series, review and follow-up guidelines	Table 1: 22 year old with CRC and Brain tumour at 23, MSI not available	""	""
Constitutional mismatch repair-deficiency syndrome: have we so far seen only the tip of an iceberg?	Table 1: CMMRD individual - PMS2 absent in healthy tissue adjacent , appears to reference patient from above, multiple CRCs at 28	""	""
Diagnosis of constitutional mismatch repair-deficiency syndrome based on microsatellite instability and lymphocyte tolerance to methylating agents	The c.2249G>A missense mutation found in the PMS2 gene of patient C18, together with complete deletion of the other PMS2 allele, was previously reported in a patient diagnosed with rectal cancer and a brain tumor at 22 and 23 years of age, respectively.25 This further corroborates a pathogenic role for the VUS in patient C18 and is consistent with the results of our functional assay.	""	""
The clinical phenotype of Lynch syndrome due to germ-line PMS2 mutations	Table 3: References above family and patient	Not found
Linked-Read Technology Enables Disambiguation of Structural Variants to PMS2 and PMS2CL	Functional information / testing / assays, variant mention	Not found
CMMRD assosciated tumors	Table 1: Different family , digestive adenocarcinomas at 22years old and high grade glioma at 41 years old	Not found
Not found		The gastrointestinal phenotype of germline biallelic mismatch repair gene mutations	Table 1: 22 year old with CRC and Brain tumour at 23, MSI not available
Not found		Childhood brain tumours due to germline bi-allelic mismatch repair gene mutations	Table 1: Different family , digestive adenocarcinomas at 22years old and high grade glioma at 41 years old
Not found		Functional Repair Assay for the Diagnosis of Constitutional Mismatch Repair Deficiency From Non-Neoplastic Tissue	Table: A2, 23 colorectal adenocarcinoma (23 and 25), melanoma (26), mengioma (26) PMS2 absent
Not found		Multigene Panel Testing Provides a New Perspective on Lynch Syndrome	Table A2: Seen once in data series looking at MMR mutations in CRC patients
Not found		Constitutional mismatch repair deficiency syndrome: clinical description in a French cohort	Table 1: LS-family 6 CRC (22) CRC (32) Polyps (38) Glioblastoma (40) CALMs MSI-L
Constitutional mismatch repair deficiency in a healthy child: On the spot diagnosis?	Not found in article
NM_000179.2(MSH6):c.3601C>G (p.Leu1201Val)
Google Scholar	String	Mastermind	String
The impact of variant classification on the clinical management of hereditary cancer syndromes	Table: MSH6 c.3601C>G(p.L1201V) c.3724C>A(p.R1242S) in cis	""	""
NM_000179.2(MSH6):c.3724C>A (p.Arg1242Ser)
Google Scholar	String	Mastermind	String
The impact of variant classification on the clinical management of hereditary cancer syndromes	Table 3: MSH6 c.3601C>G(p.L1201V) c.3724C>A(p.R1242S) in cis Colon cancer at 48, fam hx of colon cancers, M (55) VUS→LP C	""	""
Diagnostic yield and clinical utility of a comprehensive gene panel for hereditary tumor syndromes	Table 4: Diffuse gastric ca 33 y.o F, no HNPCC findings in normal tissue, no CHD1 mutation, suspicious family hsitory	Not found
Somatic aberrations of mismatch repair genes as a cause of microsatellite‐unstable cancers	mismatch duplicate
Somatic aberrations of mismatch repair genes as a cause of microsatellite‐unstable cancers	mismatch
NM_000249.3(MLH1):c.85G>T (p.Ala29Ser)
Google Scholar	String	Mastermind	String
… analysis of the MLH1 promoter region in 480 patients with colorectal cancer and 1150 controls reveals new variants including one with a heritable constitutional MLH1 …	"So far, only one MLH1 allele c.-27C>A in cis with c.85G>T was found in several families association with a heritable mosaic CEM and reduced transcriptional expression."	""
Contribution of MLH1 constitutional methylation for Lynch syndrome diagnosis in patients with tumor MLH1 downregulation	"A domi-nantly transmitted constitutional MLH1 methylation has been linked to a MLH1 haplotype bearing two single- nucleotide variants: c.- 27C>A and c.85G>T "	""
Diversity of genetic events associated with MLH1 promoter methylation in Lynch syndrome families with heritable constitutional epimutation	"In five Caucasian families, MLH1 methylation segregated with a large common haplotype harboring two single-nucleotide variants: c.-27C>A and c.85G>T, the c.-27C>A variant associated with reduced transcriptional activity in somatic cells being the most likely candidate.9,21,22"	""
Methylation analysis of DNA mismatch repair genes using DNA derived from the peripheral blood of patients with endometrial cancer: epimutation in endometrial …	"This inheritable secondary MLH1 epimutation is thought to link to a germline promoter c.-27C>A or c.85G>T single nucleotide variant (SNV), or both, in European ancestry, as previously reported [36,43]."	""
DNA methylation in the diagnosis of monogenic diseases	"In a few cases, the epigenetic abnormality is accompanied by deletions or single nucleotide substitutions, namely a specific MLH1 haplotype bearing the variants c.27C>A and c.85G>T (secondary epimutation"	""
Mismatch repair genes founder mutations and cancer susceptibility in Lynch syndrome	Found in 5 Caucasian families w/ epigenetic silencing of MLH1	""
The role of epigenetics in Lynch syndrome	"allele (red) bore two single nucleotide variants, c.-27C>A and c.85G>T, which was transmitted with the epimutation through three generations [16]. d French family of patient ''B'' whose epimutation segregated"	""
Evaluation of CADD Scores in Curated Mismatch Repair Gene Variants Yields a Model for Clinical Validation and Prioritization	"Of the remaining 19 variants prioritized uniquely by CADD, 17 had been evaluated before with prior probabilities of pathogenicity ranging from 7% (MSH2:c.1418C>T) to 74%–76% (MLH1: c.85G>T, c.187G>A, c.299G>A, c.794G>A, c.955G>A, c.1976G>A, PMS2: c.137G>A)."	""
Concomitant mutation and epimutation of the MLH1 gene in a Lynch syndrome family	" dominantly transmitted constitutional MLH1 epimutation has been recently linked to an MLH1 haplotype bearing two singlenucleotide variants, c.-27C>A and c.85G>T, in five LS Caucasian families"	""
MLH1 constitutional and somatic methylation in patients with MLH1 negative tumors fulfilling the revised Bethesda criteria	Proband M60 was tested for the presence of the MLH1 single nucleotide variants (c.-27C>A and c.85G>T) previously identified in some individuals with constitutional MLH1 methylation	""
MLH1 methylation screening is effective in identifying epimutation carriers	. -27C>A and c.85G>T 16 – were identified within the promoter region.	""
The MLH1 c.-27C> A and c. 85G> T variants are linked to dominantly inherited MLH1 epimutation and are borne on a European ancestral haplotype	Entire article devoted	Not found
DNA and Histone Methylation in Colon Cancer	They also showed that inheritance of MLH1 epimutation occurs in a non-Mendelian pattern [102], and the epimutation was likened to polymorphisms in the 5′ untranslated region of the MLH1 gene (MLH1 c.−27C > A, MLH1 c.85G > T)	Not found
Identification of constitutional MLH1 epimutations and promoter variants in colorectal cancer patients from the Colon Cancer Family Registry	One proband had MLH1 methylation in association with a c.-27C>A promoter variant (H; Table 2 , Supplementary Figure S2 online). This haplotype has been previously linked to constitutional MLH1 epimutation in another unrelated Australian family.15 A comparison of the two extended pedigrees of both families did not reveal an obvious connection, suggesting these are two distinct families bearing the…	Not found
Epimutations and cancer susceptibility	The position of common SNPs (c.‐269C>G and c.‐93G>A) and SNVs whose effect on MLH1expression has been tested in human tissues (c.‐27C>A and c.85G>T) or luciferase ….	Not found
The role of epimutations of the mismatch repair genes in the development of lynch syndrome related cancers	n the first reported case, and this study focussed on the potential role of the c.85G>T SNP, which encodes a conservative A29S amino acid … Interestingly, a number of other germline MLH1 promoter sequence variants have previously been reported in Lynch syndrome …	Not found
Marjolijn JL Ligtenberg and Nicoline Hoogerbrugge	In chapter 5.2 we focus on the MLH1 c.-27C> A and c. 85G>T variants, which are linked to an inherited MLH1 epimutation and show that they are linked to a European ancestral haplotype.(Whole book chapter)	Not found
		Primary constitutional MLH1 epimutations: a focal epigenetic event	No other variants, including c.−[27C>A; c.85G>T] 3 —were identified within the MLH1 promoter region.
		Multigene Panel Testing Provides a New Perspective on Lynch Syndrome	Table A2 Seen once in data series looking at MMR mutations in CRC patients
		Comprehensive Mutation Analysis of PMS2 in a Large Cohort of Probands Suspected of Lynch Syndrome or Constitutional Mismatch Repair Deficiency Syndrome	Found in a tumour with a patient with a germline PMS2 mutation
		Dominantly inherited constitutional epigenetic silencing of MLH1 in a cancer-affected family is linked to a single nucleotide variant within the 5'UTR	The affected haplotype harbored two single nucleotide substitutions in tandem; c.-27C > A located near the transcription initiation site and c.85G > T.
		Development of a new, simple and cost-effective diagnostic tool for genetic screening of hereditary colorectal cancer--the DNA microarray assay	Table: Found in high risk HNPCC family
		Verification of the three-step model in assessing the pathogenicity of mismatch repair gene variants	Table 1: AC+, MSI+, MLH1-ve IHC
		"The Proceedings of the Collaborative Group of the Americas on Inherited Colorectal Cancer" Delta Centre-Ville Hotel, Montreal, Quebec, Canada, October 10-11, 2011. Abstracts	The MLH1 epimutation was linked to a variant haplotype carrying two single nucleotide variants (SNVs) in tandem: a c.27C>A within the promoter and 5 ′ UTR and a c.85G>T within exon 1.
		Functional analysis of human MLH1 variants using yeast and in vitro mismatch repair assays	Table: Functional yeast information
		Molecular analysis of hereditary nonpolyposis colorectal cancer in the United States: high mutation detection rate among clinically selected families and characterization of an American founder genomic deletion of the MSH2 gene	Table: Mutation in AC+ family
		Update on Lynch syndrome genomics	Matched to another Article in references - not relevant
		Combined Microsatellite Instability, MLH1 Methylation Analysis, and Immunohistochemistry for Lynch Syndrome Screening in Endometrial Cancers From GOG210: An NRG Oncology and Gynecologic Oncology Group Study	Not found
		Exome sequencing covers >98% of mutations identified on targeted next generation sequencing panels	Not found
4ТОМ 6	Not relevant
Capillary electrophoresis in analysis of DNA variations in rectal cancer.	Not found
Prevention and Screening	Not found
Interpreting the clinical significance of mismatch repair gene sequence variants	Not found
The genetic heterogeneity of colorectal cancer predisposition-guidelines for gene discovery	Not found
Update on Lynch syndrome genomics	Matched to another Article in references - not relevant
Highly sensitive MLH1 methylation analysis in blood identifies a cancer patient with low-level mosaic MLH1 epimutation	Matched to another Article in references - not relevant
Allele Quantification Pyrosequencing® at Designated SNP Sites to Detect Allelic Expression Imbalance and Loss-of-Heterozygosity	Matched to another Article in references - not relevant
Clinical problems of colorectal cancer and endometrial cancer cases with unknown cause of tumor mismatch repair deficiency (suspected Lynch syndrome)	Matched to another Article in references - not relevant
Milestones of Lynch syndrome: 1895–2015	Matched to another Article in references - not relevant
Finding the needle in a haystack: identification of cases of Lynch syndrome with MLH1 epimutation	Matched to another Article in references - not relevant
Combined Microsatellite Instability, MLH1 Methylation Analysis, and Immunohistochemistry for Lynch Syndrome Screening in Endometrial Cancers From GOG210: An NRG Oncology and Gynecologic Oncology Group Study	Not found
Exome sequencing covers >98% of mutations identified on targeted next generation sequencing panels	Not found
Functional characterization of MutL homologue mismatch repair proteins and their variants	Not found
Sequence variants of uncertain significance: what to do when genetic test results are not definitive	Not found
Elucidating the molecular basis of Lynch-Like syndrome	Not found
Recognizing Lynch syndrome by DNA mismatch repair deficiency	Not found
Approaches to diagnose DNA mismatch repair gene defects in cancer	Matched to another Article in references - not relevant
Commentary: The beginning of the end of the 'modern synthesis'? Commentary on Jablonka E, Lamb MJ. The inheritance of acquired epigenetic variations	Matched to another Article in references - not relevant
Recognizing Lynch syndrome by DNA mismatch repair deficiency	Matched but just a mention of protein change
Constitutional epimutation as a mechanism for cancer causality and heritability?	Matched to another Article in references - not relevant
Sequence variants of uncertain significance: what to do when genetic test results are not definitive	Not found
Identification of two novel aquaporin-2 mutations in a Thai girl with congenital nephrogenic diabetes insipidus	Not found
Loss-of-function mutations in RSPH1 cause primary ciliary dyskinesia with central-complex and radial-spoke defects	Not found
KEAP1/NRF2 signaling pathway mutations in cervical cancer	Not found
Analysis of newborn screening for galactosemia and genotype-phenotype of confirmed galatosemia cases	Not found
Gene Variants in NKX2-1 Do Not Represent a Major Etiological Factor of Primary Congenital Hypothyroidism in Mexican Population	Not found
Fetal Hydrops in Combination with Gonadoblastoid Testicular Dysplasia May Represent a Lethal Type of Noonan Syndrome	Not found
The dual roles of NRF2 in cancer	Not found
Mutation of the Nrf2 gene in non-small cell lung cancer	Not found
Results of molecular genetic testing in Russian patients with Pendred syndrome and allelic disorders	Not found
Essai De Bibliographie De La Presse Corse	Not found
Kompositionstechnik der Extraits und Parfum-Essenzen	Not found
NM_000179.2(MSH6):c.1109T>C (p.Leu370Ser)
Google Scholar	String	Mastermind	String
Prevalence and spectrum of germline cancer susceptibility gene mutations among patients with early-onset colorectal cancer	Cosegregation with disease proved that MSH6 c.1109T>C, p.L370S was pathogenic.	""	""
Challenges and opportunities for cancer predisposition cascade screening for hereditary breast and ovarian cancer and Lynch syndrome in Switzerland: Findings …	The largest family in the study had 131 relatives tested, extending up to fifth cousins [31]. This detailed pedigree information enabled the reclassification of a variant of unknown significance (MSH6 c.1109T>C, p.L370S) from uncertain to likely pathogenic
Determining the Proportion of Early-Onset Colorectal Cancer That is Potentially Preventable	Not found in main article
Major contribution from recurrent alterations and MSH6 mutations in the Danish Lynch syndrome population	Not relevant
Not found		Consequences of universal MSI/IHC in screening endometrial cancer patients for Lynch syndrome	Table 2: 52 year oldCa with intact MMR
NM_000179.2(MSH6):c.3725G>A (p.Arg1242His)
Google Scholar	String	Mastermind	String
Constitutional mismatch repair deficiency–associated brain tumors: report from the European C4CMMRD consortium	Table: Multiple CMMRD patients	""	""
Somatic aberrations of mismatch repair genes as a cause of microsatellite‐unstable cancers	Table 1: Present with a pathogenic mutation	Not found
Germline variants in POLE are associated with early onset mismatch repair deficient colorectal cancer	"Interestingly, PT1 showed three somatic mutations in MSH6 … the second is a possibly pathogenic" missense mutation, c.4000C>T, p.(Arg1334Trp) that might affect the splice donor site in exon 9, while the third mutation is probably non-pathogenic, c.3725G>A, p.(Arg1242His) …	Not found
Not found		Multigene Panel Testing Provides a New Perspective on Lynch Syndrome	Table A2 Seen once in data series looking at MMR mutations in CRC patients
NM_000251.2(MSH2):c.1045C>G (p.Pro349Ala)
Google Scholar	String	Mastermind	String
Use of multigene‐panel identifies pathogenic variants in several CRC‐predisposing genes in patients previously tested for Lynch Syndrome	Table: Found in patient samples screened for mutations	""	""
Comprehensive mismatch repair gene panel identifies variants in patients with Lynch‐like syndrome	Table 2: Found in List of variants identified in LS screened MMR genes (MLH1, MSH2, and MSH6) and other MMR genes (EXO1, POLD1, RFC1, and RPA1)	""	""
Multigene panel testing beyond BRCA1/2 in breast/ovarian cancer Spanish families and clinical actionability of findings	Table 2: variant found for prioritisation	Not found
DNA mismatch repair deficiency and hereditary syndromes in Latino patients with colorectal cancer	Table MSH2 c.1045C>G with LOH 19 Ascending colon	Not found
1. IMIĘ I NAZWISKO	Not relevant - mismatch
		Implications of mismatch repair genes hMLH1 and hMSH2 in patients with sporadic renal cell carcinoma	Mutations were identified in eight patients: K618A and V716M in gene h MLH1 ; and I145V, G322D, and the novel mutation P349A, in gene h MSH2 .
		Panel-based testing for inherited colorectal cancer: a descriptive study of clinical testing performed by a US laboratory	Table: 45F with Cervical Ca
		Genetic features of Lynch syndrome in the Israeli population	Not found
NM_000535.7(PMS2):c.2113G>A (p.Glu705Lys)
Google Scholar	String	Mastermind	String
Higher frequency of isolated PMS2 loss in colorectal tumors in Colombian population: preliminary results	Matched to article in references Microsatellite instability and mutation analysis of candidate genes in urothelial cell carcinomas of upper urinary tract. Oncogene. 2006;25(14):2113–2118. -not relevant	Not found
Cancer Susceptibility Genetic Testing in a High-Risk Cohort of Urban Ashkenazi Jewish Individuals	Table 2: Found in one Ashkenazi Jewish family	""	""
Long‐range PCR facilitates the identification of PMS2‐specific mutations	Table 2: Found in LS case, 2 references in main text, related to PCR sequencing and polypeptide	""	""
The added value of PMS2 immunostaining in the diagnosis of hereditary nonpolyposis colorectal cancer	Table 1: Isolated loss of PMS2 in a tumour sample in suspected familial cancer patients presenting to Oncogenetic clinic	""	""
Endonucleolytic function of MutLalpha in human mismatch repair	To assess the significance of this metal binding motif, we constructed MutLα variants with PMS2 D699N or E705K amino acid substitutions.	""	""
The E705K mutation in hPMS2 exerts recessive, not dominant, effects on mismatch repair	Entire article	""	""
Lynch Syndrome (Hereditary Nonpolyposis Colorectal Cancer) Diagnostics	The PMS2 missense mutation (c.2113G>A) in family 119 did not segregate well with disease in the family, which had a mixed pattern of MSI, and was thus considered as having an unclear biologic relevance.	""	""
Mutations affecting a putative MutLalpha endonuclease motif impact multiple mismatch repair functions	The endonuclease active site of human MutLα includes a conserved motif, DQHA(X)2E(X)4E, within the COOH-terminus of PMS2 [24]. Substitution of either the aspartic (D699) or the glutamic acid residue (E705) abolished the endonuclease activity and mismatch-dependent excision [24]. We recently reported that the PMS2-E705K mutation and the corresponding mutation pms1-E707K (previously referred to as …	""	""
Recurrent and founder mutations in the PMS2 gene	Table: 2 probands w/ mutation	""	""
Implementation of tumor testing for lynch syndrome in endometrial cancers at a large academic medical center	Table: TCC Bladder Age 49, Met MSI/IHC criteria, 4/5 MSI, equivocal MLH1, absent PMS	""	""
Inactivation of DNA Mismatch Repair by Variants of Uncertain Significance in the PMS2 Gene	Used as a control pathogenic protein for measuring DNA repair activation	""	""
Mismatch repair gene mutation spectrum in the Swedish Lynch syndrome population	Table; Swedish LS family	""	""
Genetic features of Lynch syndrome in the Israeli population	Table: References Israeli family in another paper	""	""
Not found		The C-terminal domain is sufficient for endonuclease activity of Neisseria gonorrhoeae MutL	Body references "It has been demonstrated that the E705K mutant of yeast MutLα confers a strong genetic instability in vivo [42]…. n addition, Deschenes et al. 42] have shown that the human PMS2-E705K/yeast [PMS1-E738K inhibited mismatch repair in wild-type mammalian cell extracts or yeast cells only when present in excess amounts
Not found		Multifocal anaplastic astrocytoma in a patient with hereditary colorectal cancer, transcobalamin II deficiency, agenesis of the corpus callosum, mental retardation, and inherited PMS2 mutation	Although PMS2 knockout mice have mutational rates similar to MLH1 null counterparts, the incidence of cancer in PMS2-deficient individuals is extremely rare and has been reported in only about five families thus far.6 Mutation sites in the PMS2 gene have included exon 14 (R802X), junction of exon 10/11 (1145ins20), exon 11 and 14 (1221delG, 2361delCTTC), exon 5 and 13 (R134X, 2184delTC), and exon…
Not found		Constitutional mismatch repair deficiency-associated brain tumors: report from the European C4CMMRD consortium	Table: high grade glioma in a 7 year old
Not found		The mutagen and carcinogen cadmium is a high-affinity inhibitor of the zinc-dependent MutLα endonuclease	Amino acid substitutions D699N or E705K within the conserved PMS2 699DQHA(X)2E(X)4E active site of human MutLα abolish endonuclease activity and MutLα function in MMR (3, 4, 8)
Not found		Testing strategies to reduce morbidity and mortality from Lynch syndrome	Table 1: 35 year old CRC patient, Patient with no family history, revised Bethesda guidelines +ve, IHC negative
Not found		The endonuclease domain of Bacillus subtilis MutL is functionally asymmetric	A point mutation on the equivalent glutamate in human PMS2 (E705K) also disrupts the nicking activity of MutLα and has been linked to Turcot syndrome [3,26].
Not found		DNA Mismatch Repair Interacts with CAF-1- and ASF1A-H3-H4-dependent Histone (H3-H4)2 Tetramer Deposition	The effects of replacement of wild-type MutLα with an endonuclease-deficient MutLα– E705K on the reconstituted excision-dependent MMR reactions.
Not found		Endonuclease activities of MutLα and its homologs in DNA mismatch repair	" hMutLα variant carrying the PMS2 D699N substitution (hMutLα-D699N) and another one carrying the PMS2 E705K substitution (hMutLα-E705K) are unable to act as endonucleases in MMR in nuclear extracts and reconstituted systems (39,58). The hMutLα-D699N and hMutLα-E705K mutant proteins also lack the ATP-Mn2+-dependent endonuclease and metal-binding activities. Consistent with these biochemical findi…
Not found		Constitutional mismatch repair deficiency syndrome: clinical description in a French cohort	Table 1: CMMRD in French patient, No LS FHx, Glioblastoma, MSS, MLH1-, PMS2-, dead at 8 y.o
Not found		A case of early onset rectal cancer of Lynch syndrome with a novel deleterious PMS2 mutation	"The only publication regarding a PMS2 mutation case from a Japanese facility (9) before the present report, described a pathogenic missense mutation ( p.E705 K) (17,18)"
Not found		The effect of genotypes and parent of origin on cancer risk and age of cancer development in PMS2 mutation carriers	"Group 2 consisted of two missense mutations, 137G>T (p.Ser46Ile) and c.2113G>A (p.Glu705Lys), that were shown to be mismatch-repair–deficient in a cell-free functional test."
Not found		Dominant Mutations in S. cerevisiae PMS1 Identify the Mlh1-Pms1 Endonuclease Active Site and an Exonuclease 1-Independent Mismatch Repair Pathway	Endonuclease activity of another protein, compared to, reported in main body
Not found		Refining the role of PMS2 in Lynch syndrome: germline mutational analysis improved by comprehensive assessment of variants	Table 4: Refers to other studies about this VUS
Not found		Hereditary nonpolyposis colorectal cancer and related conditions	Table 5: Grade IV astrocytoma 7 years Present Lymphoma 15 years Fibroma 15 years CRC (n ¼ 3) and colonic polyps between 13 and 16 years
Not found		Novel PMS2 pseudogenes can conceal recessive mutations causing a distinctive childhood cancer syndrome	E705K No Astrocytoma, lymphoma, colon cancer Miyaki et al. 1997 - Critical review of literature, Table 2
Not found		The PMS2 subunit of human MutLalpha contains a metal ion binding domain of the iron-dependent repressor protein family	This activity, which is stimulated by proliferating cell nuclear antigen, replication factor C, MutSα,amismatch, and a preexisting nick (but was alsodetected in the absence of these proteins at lowionic strength and in the presence of Mn2+ionsinstead of Mg2+ions6), is abolished upon muta-genesis of D699 and E705 from a highly conservedsequence motif [DQHA(X)2E(X)4E] located in the Exsubdomain of …
Not found		PMS2 endonuclease activity has distinct biological functions and is essential for genome maintenance	Numerous direct references to PMS2 activity and E705K e.g It has been reported that low levels of human WT PMS2, but not high levels of the E705K mutant protein, can restore MMR in Pms2−/− mouse cells
Not found		Childhood brain tumours due to germline bi-allelic mismatch repair gene mutations	Table 2: patient with bi-allelic PMS2, astrocytoma, CMMRD
Not found		Modulation of microRNA processing by mismatch repair protein MutLα	Functional information throughout article e.g MutLαE705K failed to interact with pri-miR-422a (Figure 4D, lanes 10-11). These results demonstrate that MutLα has significant in-vitro affinity for pri-miR-422a, which may play an important role in regulating miRNA processing.
Not found		Classification of mismatch repair gene missense variants with PON-MMR	Table 3: Pathogenic as predicted by pathogenic or not model (PON-MMR)
Exome sequencing in 51 early onset non‐familial CRC cases	Targeted sequencing of PMS2 (based on a clinical nested PCR approach) detected a NM_000535.5:c.2113G>A, p ….	Not found
Development of a high risk pancreatic screening clinic using 3.0 T MRI	Table 4: Endometrial Ca in a 49 year old with family members (father 79) and paternal uncle (70s) with pancreatic Ca.	Not found
Genomics of Lynch syndrome and Constitutional mismatch repair deficiency syndrome	PhD thesis Table 3.2: Compound heterozygote , related to CMMRD	Not found
Next generation sequencing to find genetic risk factors in familial cancer	PhD thesis His tumor showed loss of PMS2 protein. After that, target sequencing, using nested PCR, has confirmed the finding with a variant NM_000535.5:c.2113G>A, p.Glu705Lys. The variant was known to be pathogenic and has been reported as causative in many families. The variant in PMS2 was missed in the study because the sequencing region was not unique resulting in variant with low quality, thu…	Not found
	Table 1 Monoallelic mutation carriers, 2 patients +Body reference: The 3 mutations that did not meet thesecriteria (c.137G_x0003_T, c.137G_x0003_A, and c.2113G_x0003_A) wereclassified as being deleterious based on previous stud	Not found
Linked-Read Technology Enables Disambiguation of Structural Variants to PMS2 and PMS2CL	Functional information, variant mention in a functional assay	Not found
Comprehensive population-wide analysis of Lynch syndrome in Iceland reveals founder mutations in MSH6 and PMS2	One patient with PMS2 tumour loss had a class 3 PMS2 variant (p.Glu705Lys). Tumour ColoSeq identified the same variant as well as likely loss of heterozygosity (LOH) in the tumour (Table 4).	Not found
NM_000535.7(PMS2):c.614A>C (p.Gln205Pro)
Google Scholar	String	Mastermind	String
Paediatric intestinal cancer and polyposis due to bi-allelic PMS2 mutations: case series, review and follow-up guidelines	Table 1: Biallelic mutation in a 20 year old with CRC, Duodenal Ca, and Lymphoma,	""
Comprehensive Mutation Analysis of PMS2 in a Large Cohort of Probands Suspected of Lynch Syndrome or Constitutional Mismatch Repair Deficiency Syndrome	Table of literature: w/ freqs + Senter et al. (2008) reports co-occurrence with c.1A>G in CMMRD patient	""
Constitutional mismatch repair-deficiency syndrome: have we so far seen only the tip of an iceberg?	Refers to Senter et. al	""
Inactivation of DNA Mismatch Repair by Variants of Uncertain Significance in the PMS2 Gene	Table 1: In Vitro MMR + functional assay	""
The clinical phenotype of Lynch syndrome due to germ-line PMS2 mutations	Table 3: Colon cancer (20) Duodenal cancer (41) Lymphoma Brother: brain tumor (38) Sister: brain tumor (31)	Not found
Pediatric duodenal cancer and biallelic mismatch repair gene mutations	Table 1: Proband with CRC at 40 y.o, duodenal Ca, brother and sister with brain tumours , PMS2 absent in normal and abnormal tissue	Not found
Splicing analysis for exonic and intronic mismatch repair gene variants associated with Lynch syndrome confirms high concordance between minigene assays and …	Table 1: Splicing analysis	Not found
Genomics of Lynch syndrome and Constitutional mismatch repair deficiency syndrome	PhD thesis Table 3.2: Compound heterozygote , related to CMMRD	Not found
Whole exome sequencing analysis of novel rare variants in susceptibility and unprecedented genes of hereditary colorectal cancer	non-frameshift deletion variant, c.3334_3336del p.(Arg1112del) in MSH6 and a missense variant, c.614A>C p.(Gln205Pro) in PMS2 were identified as class 4, likely pathogenic variants in MMR genes, whereas no pathogenic variants were found in other known CRC susceptibility genes. 12 of 13 variants in other CRC susceptibility genes were classified as class 3, variants of uncertain significance whilst…	Not found
Childhood brain tumours due to germline bi-allelic mismatch repair gene mutations	Table 2: 38 year old male with a brain tumour	Not found
Nuevas aportaciones a la caracterización molecular de los gliomas	Not relevant - not in English
Identification of genetic susceptibility to childhood cancer through analysis of genes in parallel	Matched to c.614A>C but in TP53 not PMS2
Vulvar squamous cell carcinoma: genetics, morphology and clinical behaviour	Not matched
Supplementary Information Exome sequencing of serous endometrial tumors identifies recurrent somatic mutations in chromatin-remodeling and ubiquitin …	matched to tp68
Identification of a variety of mutations in cancer predisposition genes in patients with suspected Lynch syndrome	Not matched
Not found		The gastrointestinal phenotype of germline biallelic mismatch repair gene mutations	Refers to Senter et. al , Biallelic carrier
Not found		Structure and function of the N-terminal 40 kDa fragment of human PMS2: a monomeric GHL ATPase	This variant is located in the ATPase domain
NM_000535.7(PMS2):c.319C>T (p.Arg107Trp)
Google Scholar	String	Mastermind	String
Comprehensive Mutation Analysis of PMS2 in a Large Cohort of Probands Suspected of Lynch Syndrome or Constitutional Mismatch Repair Deficiency Syndrome	Various mentions throughout article: In trans with exon 10 deletion in NN-23 (suspected CMMRD), VUS suggested pathogenic by in silico prediction and in vitro MMR assay, Among 203 probands for whom no, inconclusive, or discordant IHC and/or MSI data were available (group C, D, and E), we found another 34 individuals carrying (likely) pathogenic PMS2 mutations (Table 4), and in two individuals we d…	""	""
MSH6 immunohistochemical heterogeneity in colorectal cancer: comparative sequencing from different tumor areas	The expression of other MMR proteins (MLH1, PMS2, and MSH2) by immunohistochemistry mostly reflects the molecular status of corresponding genes (Table), except case 4 which demonstrated retained PMS2 staining despite having a likely pathogenic germline PMS2 mutation (c.319C>T, p.R107W missense mutation).	""	""
The Perils of Single‐Site Genetic Testing for Hereditary Cancer Syndromes in the Era of Next‐Generation Sequencing	"Additionally, functional studies of PMS2 c.319C>T found mismatch repair deficiency, resulting in less than 20% relative repair efficiency [9]"	""	""
Splicing analysis for exonic and intronic mismatch repair gene variants associated with Lynch syndrome confirms high concordance between minigene assays and …	Table 1: Splice patterns; HEK293: shift in expression ratio: FL (minor) + Δ4q_53nts (minor) + Δ4 (major); HeLa: same as in WT	Not found
Not found		Practical guidance for mismatch repair-deficiency testing in endometrial cancer	The two MSI-H cases (cases 19–20) with retained MMR protein expression had a POLE-EDM variant, p.(V411L), and p.(A428T). The POLE-EDM p.(V411L) mutant case also harbored a truncating [p.(R563*)] and missense p.(R107W) variant in PMS2.
Not found		Comprehensive Paired Tumor/Germline Testing for Lynch Syndrome: Bringing Resolution to the Diagnostic Process	Table: PMS2 R107W with MSH6 c.3261delC (mut), 59UTR_39UTRdels of EPCAM, MSH2, and MSH6 (muts), not previously identified by germline testing
incidence of polyps and post-colonoscopy colorectal cancers in patients with PMs2-associated lynch syndrome: a prospective cohort analysis	Not found in article
Slokdarmcarcinoom bij een patiënt met constitutioneel 'mismatch repair deficiency'-syndroom.	Not relevant - not in English
NM_000535.7(PMS2):c.2095G>C (p.Asp699His)
Google Scholar	String	Mastermind	String
Constitutional mismatch repair deficiency presenting in childhood as three simultaneous malignancies	"We identiﬁed a homozygousPMS2 missense mutation (c.2095G>C; p.Asp699His). Subsequenttesting c onﬁrmed that both parents and three of the four siblings(including the one with benign polyps) were heterozygous for thismutation; the fourth sibling did not have the mutation. Theaffected siblings an d both parents were referred to our here ditarycancer syndrome clinic..."	""	""
Clinical analysis of PMS2: mutation detection and avoidance of pseudogenes	Table 3: Identified PMS2 variant in clinical samples	""	""
Not found		Multigene Panel Testing Provides a New Perspective on Lynch Syndrome	Table A2 : Seen once in data series looking at MMR mutations in CRC patients
Not found		The integration of next-generation sequencing panels in the clinical cancer genetics practice: an institutional experience	Table 2: Identified DNA changes found by NGS panels
		MSH6 and PMS2 germ-line pathogenic variants implicated in Lynch syndrome are associated with breast cancer	Not found in article
Functional analysis of rare variants in mismatch repair proteins augments results from computation-based predictive methods	Based on all the data described above, several VUS reduce or eliminate mRNA expression (MSH2-P5Q, R55G, H839R; MLH1-T116R, H264L) and/or protein expression (MSH2-P5Q, R55G, H839R; MLH1-R725H; PMS2-I853M), while several VUS impair function but not expression (MSH2-R534P; MLH1-V213L, R423T, R725H; PMS2-V475E, D699H, D792N)	Not found
MSH6 and PMS2 germ-line pathogenic variants implicated in Lynch syndrome are associated with breast cancer	Not found in article
Identification of a variety of mutations in cancer predisposition genes in patients with suspected Lynch syndrome	Not matched
NM_000179.2(MSH6):c.3226C>G (p.Arg1076Gly)
Google Scholar	String	Mastermind	String
Compound heterozygosity for two MSH6 mutations in a patient with early onset colorectal cancer, vitiligo and systemic lupus erythematosus	Not found in article	Not found
Lower incidence of colorectal cancer and later age of disease onset in 27 families with pathogenic MSH6 germline mutations compared with families with MLH1 …	Not found in article	Not found
High‐grade brain tumors in siblings with biallelic MSH6 mutations	Not found in article	Not found
Major contribution from recurrent alterations and MSH6 mutations in the Danish Lynch syndrome population	Not found in article	Not found
Prevalence of alterations in DNA mismatch repair genes in patients with young-onset colorectal cancer	Not found in article	Not found
DNA mismatch repair gene alterations in a population-based sample of young-onset colorectal cancer patients	Not found in article	Not found
A multifactorial likelihood model for MMR gene variant classification incorporating probabilities based on sequence bioinformatics and tumor characteristics: a report …	Not found in article	Not found
Paediatric intestinal cancer and polyposis due to bi-allelic PMS2 mutations: case series, review and follow-up guidelines	Not found in article	Not found
Delineating a new feature of constitutional mismatch repair deficiency (CMMRD) syndrome: breast cancer	Not found in article	Not found
Expanding the genotype–phenotype spectrum in hereditary colorectal cancer by gene panel testing	Not found in article	Not found
Detection of DNA mismatch repair deficient crypts in random colonoscopic biopsies identifies Lynch syndrome patients	Not found in article	Not found
Constitutional mismatch repair-deficiency syndrome: have we so far seen only the tip of an iceberg?	Not found in article	Not found
The genome of a Mongolian individual reveals the genetic imprints of Mongolians on modern human populations	Not found in article	Not found
Identification of a variety of mutations in cancer predisposition genes in patients with suspected Lynch syndrome	Not found in article	Not found
Interpreting the clinical significance of mismatch repair gene sequence variants	Not found in article	Not found
Genomics of Lynch syndrome and Constitutional mismatch repair deficiency syndrome	Not found in article	Not found
Prevention and Screening	Not found in article	Not found
Sekkumist võimaldavad geenivariandid TÜ Eesti Geenivaramu valimis− haigusseoselisuse tuvastamine ja võimalik kasutamine geneetilises tagasisides	Not found in article	Not found
Analysis of lynch syndrome mismatch repair genes in women with endometrial cancer	Not found in article	Not found
Not found		Identification of a Variety of Mutations in Cancer Predisposition Genes in Patients With Suspected Lynch Syndrome	Table: Found in patients with suspected Lych Syndrome
Not found		Comprehensive Paired Tumor/Germline Testing for Lynch Syndrome: Bringing Resolution to the Diagnostic Process	Table 3: Found in germline testing with MSH6 c.3261dupC (mut) (somatic)
Not found		Familial endometrial adenocarcinoma: MSH6 variant of unknown significance in the presence of phenocopy, what should be done?	Found in abstract, article devoted to a patient with EC and this MSH6 variant
NM_000251.2(MSH2):c.2680dup (p.Met894fs)
Google Scholar	String	Mastermind	String
Not found		Missed opportunities: Genetic counseling and testing among an ethnically diverse cohort of women with endometrial cancer	Table 3: Found in a FHx +ve LS patient , retained MMR staining
Not found		Mismatch repair gene mutation spectrum in the Swedish Lynch syndrome population	Table 1: Found in a Swedish LS family
		Conversion analysis for mutation detection in MLH1 and MSH2 in patients with colorectal cancer	Not found in article
		Multigene Panel Testing Provides a New Perspective on Lynch Syndrome	Not found in article
NM_000251.2(MSH2):c.1862G>T (p.Arg621Leu)
Google Scholar	String	Mastermind	String
Not found		Comprehensive Paired Tumor/Germline Testing for Lynch Syndrome: Bringing Resolution to the Diagnostic Process	Table 3: Found with somatic mutation MSH2 p.E368*
Next-generation sequencing in thymic epithelial tumors uncovered novel genomic aberration sites and strong correlation between TMB and MSH6 single nucleotide …	Not relevant - mismatch
Using somatic mutations from tumors to classify variants in mismatch repair genes	Not relevant - mismatch
NM_000249.3(MLH1):c.1637A>G (p.Lys546Arg)
Google Scholar	String	Mastermind	String
Lynch Syndrome Germline Mutations in Breast Cancer: Next Generation Sequencing Case-Control Study of 1,263 Participants	We performed Targeted NGS and, in a cohort comprising 711 participants with hereditary BC, identified in 17 participants 10 mutations in MLH1 gene (c.945C>G, c.1637A>G,	Not found
High-Resolution Melting Analysis for Rapid Detection of KRAS, BRAF, and PIK3CA Gene Mutations in Colorectal Cancer	Not found in article
Tracking the origin of simultaneous endometrial and ovarian cancer by next-generation sequencing–a case report	Not found in article
LINE-1 hypomethylation in normal colon mucosa is associated with poor survival in Chinese patients with sporadic colon cancer	Not found in article
High-Resolution Melting Analysis for Rapid Detection of KRAS, BRAF, and PIK3CA Gene Mutations in Colorectal Cancer	Duplicate
Mutações em genes de predisposição para câncer de mama em pacientes brasileiros de risco	Not relevant - not in English
Individualized ctDNA Fingerprints to Monitor Treatment Response and Recurrence in Multiple Cancer Types	Not found in article
Immune checkpoint blockade resistance-related B2M hotspot mutations in microsatellite-unstable colorectal carcinoma	Not relevant - mismatch
MLH1 promoter hypermethylation is associated with the microsatellite instability phenotype in sporadic endometrial carcinomas	Not found in article
Not found		Identification of a Variety of Mutations in Cancer Predisposition Genes in Patients With Suspected Lynch Syndrome	Table: Found in patients with suspected Lych Syndrome
NM_000179.2(MSH6):c.1295T>C (p.Phe432Ser)
Google Scholar	String	Mastermind	String
Consequences of universal MSI/IHC in screening endometrial cancer patients for Lynch syndrome	Table 2: 51 year old with endometrioid Ca, intact IHC, MSI-L	""
In Silico systems biology analysis of variants of uncertain significance in lynch syndrome supports the prioritization of functional molecular validation	"The variants c.1361T>G (p.I454R) in MSH2, c.1295T>C (p.F432S) in MSH6, and c.1437C>G (p.H479Q) in PMS2, each were detected in 2 different non-related patients."	""
Identificació de nous gens implicats en predisposició germinal al càncer colorectal	Not relevant - not in English	Not found
Not found		Two integrated and highly predictive functional analysis-based procedures for the classification of MSH6 variants in Lynch syndrome	Figure: Found in Figure 3 Relative repair efficiencies, as determined in the complete in vitro MMR activity (CIMRA) assay, for human MSH6 missense variants, corresponding to inactivating murine variants identified in the genetic screen. Variants are ranked according to their mean CIMRA assay activity. Bars represent mean ± S.E.M. of >3 experiments/variant. The human, not the mouse, numbering of t…
Not found		Multigene Panel Testing Provides a New Perspective on Lynch Syndrome	Table A2: Seen once in data series looking at MMR mutations in CRC patients
NM_001167617.2(MLH1):c.1223T>C (p.Val408Ala)
Google Scholar	String	Mastermind	String
Genomic characterization of recurrent high-grade astroblastoma	Not relevant	Not found
NM_000251.2(MSH2):c.2075G>A (p.Gly692Glu)
Google Scholar	String	Mastermind	String
Colorectal cancer in a 9-year-old due to combined EPCAM and MSH2 germline mutations: case report of a unique genotype and immunophenotype	Not relevant - mismatch
Somatic MMR Gene Mutations as a Cause for MSI‐H Sebaceous Neoplasms in Muir–Torre Syndrome‐Like Patients	Not relevant - mismatch
Spectrum and frequencies of mutations in MSH2 and MLH1 identified in 1,721 German families suspected of hereditary nonpolyposis colorectal cancer	Not relevant - mismatch
Penetrance of colorectal cancer among MLH1/MSH2 carriers participating in the colorectal cancer familial registry in Ontario	Not relevant - mismatch
NM_000251.2(MSH2):c.929T>G (p.Leu310Arg)
Google Scholar	String	Mastermind	String
Not found		Microsatellite Instability Is Associated With the Presence of Lynch Syndrome Pan-Cancer	74 year old female endometrial Ca, IHC concordance
Not found		Early-onset colorectal cancer is an easy and effective tool to identify retrospectively Lynch syndrome	Table 2: Found in < 45 y.o patients
Not found		Colorectal carcinoma with double somatic mismatch repair gene inactivation: clinical and pathological characteristics and response to immune checkpoint blockade	Table: Molecular and genetic data of our institutional cases with double somatic mismatch repair gene mutation/alteration.
Not found		Search for new susceptibility genes in hereditary BRCAX families with an apparent recessive pattern of inheritance using Whole Exome Sequencing	Not found
NM_000179.2(MSH6):c.3744_3773del (p.His1248_Ser1257del)
Google Scholar	String	Mastermind	String
Elucidating the role of interacting residues of the MSH2-MSH6 complex in DNA repair mechanism: A computational approach	Book, not available
NM_000251.2(MSH2):c.1865C>G (p.Pro622Arg)
Google Scholar	String	Mastermind	String
A survey of the clinicopathological and molecular characteristics of patients with suspected Lynch syndrome in Latin America	Found in a Latin American (Argentina) LS family	""	""
NM_000179.2(MSH6):c.2927G>A (p.Arg976His)
Google Scholar	String	Mastermind	String
A rapid and cell‐free assay to test the activity of lynch syndrome‐associated MSH2 and MSH6 missense variants	Table 1: In Vitro MMR + functional assay	""	""
Not found		Clinical Genetics Testing Laboratories Have a Remarkably Low Rate of Clinically Significant Discordance When Interpreting Variants in Hereditary Cancer Syndrome Genes	Table 1: VUS found in Laboratory testing Variants Reported As Having Clinically Significant Discordances
Not found		Conflicting Interpretation of Genetic Variants and Cancer Risk by Commercial Laboratories as Assessed by the Prospective Registry of Multiplex Testing	Table 2: Conflicting interpretation
Not found		Multigene Panel Testing Provides a New Perspective on Lynch Syndrome	Table A2: Seen once in data series looking at MMR mutations in CRC patients
Not found		Comprehensive Paired Tumor/Germline Testing for Lynch Syndrome: Bringing Resolution to the Diagnostic Process	Table 3: Found with somatic mutation MSH6 p.E1118* (mut), PMS2 p.R199H (VUS)
Not found		CoDP: predicting the impact of unclassified genetic variants in MSH6 by the combination of different properties of the protein	Out of fifteen LLS variants, five variants including G566R, R976H, G1139S, S1188N and E1193K showed abnormality in protein function assay (Table 2).
Not found		Involvement of hMSH6 in the development of hereditary and sporadic colorectal cancer revealed by immunostaining is based on germline mutations, but rarely on somatic inactivation	The residue affected by theR976H amino acid substitution identiﬁed in case KT49 is con-served in mouse but not in yeast or Arabidopsis thaliana.24Despitethe lack of conservation, the cytoplasmic immunostaining, thepattern of microsatellite instability and the somatic hMSH6 non-sense mutation found in the colon tumor suggest a pathogenicrelevance of the germline mutation.
NM_000251.2(MSH2):c.2005G>T (p.Gly669Cys)
Google Scholar	String	Mastermind	String
Tumour characteristics provide evidence for germline mismatch repair missense variant pathogenicity	One variant (MSH2 c.2005G>T) was predicted by MVP +TCLR Pred to be pathogenic based on thresholds set by both ACMG/AMP and IARC guidelines, and was also entered as likely pathogenic by one submitter in ClinVar	Not found
MLH1 and MSH2 Gene Mutations and Polymorphisms in Six Malay Families with Hereditary Nonpolyposis Colorectal Cancer	Not relevant - mismatch	Not found
Germline mutation analysis of MLH1 and MSH2 in Malaysian Lynch syndrome patients	Not relevant - mismatch	Not found
NM_000249.3(MLH1):c.492A>C (p.Lys164Asn)
Google Scholar	String	Mastermind	String
Not found		A case study of a long-term glioblastoma survivor with unmethylated MGMT and hypermutated genotype	Nonsynonymous somatic MMR gene mutations were found in both tumors, MLH1 (I219V), MSH3 (R543S), PMS2 (R563L), MLH3 (P844L), and as germline mutations in saliva, MLH1 (K164N), PMS2 (K435E, P364S) (Table 1) …
Microsatellite instability and mutation analysis of hMSH2 and hMLH1 in patients with sporadic, familial and hereditary colorectal cancer	The first was a G→A transition (A492T) in exon 13 of hMLH1 in a 41 year old patient with a MIN+ sporadic rectal cancer. i.e protein change is missense variant nomenclature, mismatch, not relevant	Not found
NM_001167617.2(MLH1):c.1206_1208del (p.Ile403del)
Google Scholar	String	Mastermind	String
Functional annotation of novel lineage-specific genes using co-expression and promoter analysis	Not found in article - not relevant	Not found
Affinity-based enrichment strategies to assay methyl-CpG binding activity and DNA methylation in early Xenopus embryos	Not found in article - not relevant	Not found
DNA damage and genetic polymorphisms: influence on individual radiosensitivity	Not found in article - not relevant	Not found
Putative zinc finger protein binding sites are over-represented in the boundaries of methylation-resistant CpG islands in the human genome	Not found in article - not relevant	Not found
NM_000251.2(MSH2):c.2074G>T (p.Gly692Trp)
Colon and endometrial cancers with mismatch repair deficiency can arise from somatic, rather than germline, mutations	Table 2: Found in a LS screening cohort, in patient with MSH2 c.1832delTb	""
Elucidating the molecular basis of MSH2‐deficient tumors by combined germline and somatic analysis	Not relevant - mismatch
NM_000179.2(MSH6):c.3431T>G (p.Met1144Arg)
Google Scholar	String	Mastermind	String
Determining the Proportion of Early-Onset Colorectal Cancer That is Potentially Preventable	Not found	Not found
NM_000535.7(PMS2):c.123_131del (p.Leu42_Glu44del)
Google Scholar	String	Mastermind	String
Biochemical and structural characterization of two variants of uncertain significance in the PMS2 gene	While the PMS2 p.Gly207Glu variant retains in vitro MMR and ATPase activities, PMS2 p.Leu42_Glu44del appears to lack such capabilities … X‐ray scattering data for PMS2 p.Leu42_Glu44del was recorded at the BioCAT beamline at two concentrations (0.31 and 0.42	""
Identification of a variety of mutations in cancer predisposition genes in patients with suspected Lynch syndrome	Found in Germline Details of 182 Individuals Found to Carry Pathogenic Mutations With a 25-Gene Hereditary Cancer Panel	""
Session I March 14th, 2019: 8: 45–9: 35 am	While the PMS2 p.Gly207Glu variant retains in vitro MMR and ATPase activities, PMS2 p.Leu42_Glu44del appears to lack such capabilities. Structural and biophysical characterization using circular dichroism, small angle X	Not found
A new PMS2 gene variant of unknown significance: How pathogenic is it?	… this is close to position 42-44, for which another potentially pathogenic VUS (p.Leu42_Glu44del) has been described	Not found
Genes and SNPs associated with non-hereditary and hereditary colorectal cancer	Not found in article	Genes and SNPs associated with non-hereditary and hereditary colorectal cancer	Not found in article
Candidate genes contributing to the aggressive phenotype of mantle cell lymphoma	Not found in article	Not found
New and emerging biomarkers in endocrine pathology	Not found in article	Not found
EVALUATION OF AUTOMATIC CLASS III DESIGNATION FOR	Not found in article	Not found
Place of psychoactive drugs in the treatment of premenstrual syndrome	Not found in article	Not found
The role of intra-tumoral heterogeneity in the development, progression and recurrence of human malignancies	Not found in article	Not found
Screening for colorectal cancer	Not found in article	Not found
Developmental genetic studies on salmonids. Morphogenesis, isozyme phenotypes and chromosomes in hybrid embryos	Not found in article	Not found
Analysis of the function of TLS/FUS in DNA repair and genome maintenance	Not found in article	Not found
Novel insights into Pituitary Tumorigenesis: Genetic and Epigenetic Mechanisms	Not found in article	Not found
Developmental Genetic Studies on Salmonids. Morphogenesis	Not found in article	Not found
DEVELOPMENT OF A SYSTEM DYNAMICS MODEL FOR THE IMPLEMENTATION OF IWRMIN SOUTH AFRICA: PHASE I–DERIVING PERFORMANCE …	Not found in article	Not found
Report N 0. 111	Not found in article	Not found
Characterization OfThe Specific Pyruvate Transport System OfEscherichia Coli K12	Not found in article	Not found
Recobrimento de sementes de brócolos em leito de jorro e leito fluidizado	Not found in article	Not found
Cancer Susceptibility Gene Mutations in Individuals With Colorectal Cancer	Not found in article	Cancer Susceptibility Gene Mutations in Individuals With Colorectal Cancer	Not found in article
NM_000251.2(MSH2):c.1861C>G (p.Arg621Gly)
Google Scholar	String	Mastermind	String
Novel and recurrent germline alterations in the MLH1 and MSH2 genes identified in hereditary nonpolyposis colorectal cancer patients in Slovakia	Not found in article - not relevant	Not found
Multiplex SNaPshot Genotyping for Detecting Loss of Heterozygosity in the Mismatch-Repair Genes MLH1 and MSH2 in Microsatellite-Unstable Tumors	Not found in article - not relevant	Not found
The spectrum of Lynch syndrome-associated germ-line mutations in Russia	Not found in article - not relevant	Not found
Combined iPLEX and TaqMan assays to screen for 45 common mutations in Lynch syndrome and FAP patients	Not found in article - not relevant	Not found
Somatic MMR Gene Mutations as a Cause for MSI‐H Sebaceous Neoplasms in Muir–Torre Syndrome‐Like Patients	Not found in article - not relevant	Not found
Malignant fibrous histiocytoma is a rare Lynch syndrome-associated tumor in two German families	Not found in article - not relevant	Not found
Germline MLH1 and MSH2 mutational spectrum including frequent large genomic aberrations in Hungarian hereditary non-polyposis colorectal cancer …	Not found in article - not relevant	Not found
Prevalence and spectrum of MLH1, MSH2, and MSH6 pathogenic germline variants in Pakistani colorectal cancer patients	Not found in article - not relevant	Not found
Prevalence and molecular characteristics of defective mismatch repair epithelial ovarian cancer in a Japanese hospital-based population	Not found in article - not relevant	Not found
Is tumor testing efficiency for Lynch syndrome different in rectal and colon cancer?	Not found in article - not relevant	Not found
Combined microsatellite instability, MLH1 methylation analysis, and immunohistochemistry for Lynch syndrome screening in endometrial cancers from …	Not found in article - not relevant	Not found
Detection of mismatch repair deficiency and microsatellite instability in colorectal adenocarcinoma by targeted next-generation sequencing	Not found in article - not relevant	Not found
Hereditary cancer risk testing within a Colombian cohort reveals high incidence of Lynch syndrome	Not found in article - not relevant	Not found
A survey of the clinicopathological and molecular characteristics of patients with suspected Lynch syndrome in Latin America	Not found in article - not relevant	Not found
Molecular aspects of HNPCC and identification of mutation carriers	Not found in article - not relevant	Not found
Insights into the somatic mutation burden of hepatoblastomas from Brazilian patients	Not found in article - not relevant	Not found
Genome-wide copy neutral LOH is infrequent in familial and sporadic microsatellite unstable carcinomas	Not found in article - not relevant	Not found
Tumor mutational signatures in sebaceous skin lesions from individuals with Lynch syndrome	Not found in article - not relevant	Not found
Spectrum and Frequency of Tumors, Cancer Risk and Survival in Chilean Families with Lynch Syndrome: Experience of the Implementation of a Registry	Not found in article - not relevant	Not found
Redundant DNA methylation in colorectal cancers of Lynch‐syndrome patients	Not found in article - not relevant	Not found
Evaluation of the colorectal cancer risk conferred by rare UNC5C alleles	Not found in article - not relevant	""	Not found in article - not relevant
Landscape of germline mutations in DNA repair genes for breast cancer in Latin America: opportunities for PARP-like inhibitors and immunotherapy	Not found in article - not relevant	Not found
Japanese Society for Cancer of the Colon and Rectum (JSCCR) guidelines 2016 for the clinical practice of hereditary colorectal cancer (translated version)	Not found in article - not relevant	Not found
Mutation spectrum of germline cancer susceptibility genes among unselected Chinese colorectal cancer patients	Not found in article - not relevant	Not found
Anus, Rectumand Colon	Not relevant - not in English	Not found
cDNA-Analysen bei Patienten mit Lynch-Syndrom	Not relevant - not in English	Not found
NM_000249.3(MLH1):c.109G>C (p.Glu37Gln)
Google Scholar	String	Mastermind	String
Evidence for presence of mismatch repair gene expression positive Lynch syndrome cases in India	Table 1: Tumour in Indian LS patient 3/MSI-H MLH1 þ PMS2 negative c.65_67delinsTA; c.109G>C (p.E37Q)	""	""
Mismatch Recognition and Base Excision Repair of Natural and Unnatural Amino Acid Variations of the Adenine DNA Glycosylases, MutY and MUTYH	D138N, E37S, E37C and E37Q MutY are all catalytically inactive in vitro, although all forms retain high affinity for an OG:A mismatch (Table 2.1) (189-191).	Not found
Not found		Comprehensive Paired Tumor/Germline Testing for Lynch Syndrome: Bringing Resolution to the Diagnostic Process	Table 3: Found with somatic mutation MLH1 CN-LOH
Tumours from MSH2 mutation carriers show loss of MSH2 expression but many tumours from MLH1 mutation carriers exhibit weak positive MLH1 staining	Mismatch MLH c.109G>T - not relevant
A cell‐free assay for the functional analysis of variants of the mismatch repair protein MLH1	Mismatch MLH1, c.109G > A - not relevant
Spectrum and frequencies of mutations in MSH2 and MLH1 identified in 1,721 German families suspected of hereditary nonpolyposis colorectal cancer	Mismatch MLH1, c.109G > A - not relevant
Evaluation of CADD scores in curated mismatch repair gene variants yields a model for clinical validation and prioritization	Mismatch MLH1, c.109G > A - not relevant
Genome-wide copy neutral LOH is infrequent in familial and sporadic microsatellite unstable carcinomas	Mismatch MLH1, c.109G > A - not relevant
Using somatic mutations from tumors to classify variants in mismatch repair genes	Mismatch MLH1, c.109G > A - not relevant
Germline mutations in Thai patients with nonmucinous epithelial ovarian cancer	Mismatch MLH1, c.109G > A - not relevant
Genetic Evaluation of Turkish patients with Colorectal Carcinoma in Terms of Lynch Syndrome by Targeted Next Generation Sequencing.	Mismatch MLH1, c.109G > A - not relevant
GJB2 c.− 23+ 1G> A mutation is second most common mutation among Iranian individuals with autosomal recessive hearing loss	Mismatch MLH1, c.109G > A - not relevant
Genomic landscape of human erythroleukemia K562 cell line, as determined by next-generation sequencing and cytogenetics	Mismatch AKT c.109G>T - not relevant
Comparison of Predictive In Silico Tools on Missense Variants in GJB2, GJB6, and GJB3 Genes Associated with Autosomal Recessive Deafness 1A (DFNB1A …	Mismatch MLH1, c.109G > A - not relevant
АНАЛИз ИНФОРМАТИВНОСТИ КОМПьЮ-ТЕРНыХ iN silico ПРЕДСКАзАТЕЛьНыХ ПРОГРАММ ПРИ ОЦЕНКЕ КЛИНИЧЕСКОй зНАЧИМОСТИ МИССЕНС …	Not relevant - not in English
Molecular pathology of colorectal cancer predisposing síndromes	Mismatch MLH1, c.109G > A - not relevant
obSaH ConTenTS	Not relevant - not in English
Comprehensive Mutation Analysis of PMS2 in a Large Cohort of Probands Suspected of Lynch Syndrome or Constitutional Mismatch Repair Deficiency Syndrome	Mismatch MLH1, c.109G > A - not relevant
NM_000179.2(MSH6):c.4004_4007dup (p.Cys1337fs)
Google Scholar	String	Mastermind	String
Not found	Not found	Multigene Panel Testing Provides a New Perspective on Lynch Syndrome	Not found
NM_000251.2(MSH2):c.435T>G (p.Ile145Met)
Google Scholar	String	Mastermind	String
Germline MSH2 and MLH1 mutational spectrum including large rearrangements in HNPCC families from Poland (update study)	Table 1: Polish family, Germline MSH2 and MLH1 mutations in Polish hereditary non‐polyposis colorectal cancer families	""	""
Mismatch repair analysis of inherited MSH2 and/or MSH6 variation pairs found in cancer patients	This study consists of eight VUS pairs affecting MMR genes MSH2 (NM_000251.1) and/or MSH6 (NM_000179 … the present study]; and in three pairs there is one VUS in the MSH2 gene and … c.2726A>T/c.2633T>C (p.Lys909Ile/p.Val878Ala) [the present study]; c.435T>G/c.4061T	""	""
Challenges in assessing pathogenicity based on frequency of variants in mismatch repair genes: an extreme case of a MSH2 variant and a meta-analysis	Table 1. Sixteen variants with a low minor allele frequency defined as mutations in initial publications., FHx	""	""
The mutational spectrum of Lynch syndrome in cyprus	Table 2: Cypriot LS patient (53 y.o)	""	""
Germline mutations in DNA repair genes may predict neoadjuvant therapy response in triple negative breast patients	Table 2: SIFT deleterious, PolyPhen: benign, Mutation Taster: Deleterious	""	""
Some aspects of molecular diagnostics in Lynch syndrome	Table 1: Polish family	""	""
Validation microsatellite path score in a population-based cohort of patients with colorectal cancer	Nevertheless, as depicted in Table 6, regarding the MSH2 c.435TG mutation (p.Ile145Met) of patient 11, with a MsPath score of 3.7, it did not meet either the Amsterdam or Bethesda criteria, and therefore would not have been detected using current guidelines of family or personal history of cancer	""	""
Germline mutations of the hMLH1 and hMSH2 mismatch repair genes in Belgian hereditary nonpolyposis colon cancer (HNPCC) patients	.435T>G p.I145M missense + … Those 4 criteria are strong arguments for the pathogenicity of this I145M missense mutation of hMSH2, which is also classified as such in the ICG- HNPCC database. Genomic deletions	""	""
Genetic Variants Detected Using Cell-Free DNA from Blood and Tumor Samples in Patients with Inflammatory Breast Cancer	Table: ells from malignant pleural effusion- Month 50 (Stage IV) Serum - Month 50 MSH2 c.435T>G p. I145M (85%)	""	""
Verification of the three‐step model in assessing the pathogenicity of mismatch repair gene variants	Remarkably, a total of 8 of the 26 MSH2 variations (p.N127S, p.I145M, p.G322D, p.M688V, p.V722I, p.A834T, p.E886G and p.V923E) have been found in carriers of other MMR gene variations. Furthermore, seven of these variations do not appear pathogenic, although three (MSH2‐p.N127S, MSH2‐p.V722I, and MSH2‐p.A834T) are indicated to be deleterious by SIFT analysis.	""	""
Combined iPLEX and TaqMan assays to screen for 45 common mutations in Lynch syndrome and FAP patients	Table 1. Recurrent Pathologic Mutations in MLH1, MSH2, MSH6, and APC Genes	Not found
Functional Characterization of MutS Homologue Mismatch Repair Proteins and their Variants	Table 3: CRC in a 65 year old, with MSI-H, IHC +ve	Not found
Recognizing Lynch syndrome by DNA mismatch repair deficiency	Tables throughout, refers to same as in above	Not found
1. IMIĘ I NAZWISKO	Not relevant - not in English
Prevalencia de mutaciones en línea germinal y caracterización clínica de pacientes con múltiples adenomas colorrectales.	Not relevant - not in English
Incidència i característiques del càncer colorectal hereditari no poliposi a Espanya: avaluació d´ estratègies per a la seva identificació	Not relevant - not in English
TESIS DOCTORAL. OCTUBRE, 2009	Not relevant - not in English
Implicaciones de los genes reparadores hMLH1 y hMSH2 en el carcinoma de células renales esporádico	Not relevant - not in English
Bibliografický záznam	Not relevant - not in English
BEŞ FARKLI METAL KARIŞIMININ ERGİN ZEBRA BALIĞI	Not relevant - not in English
Lipids, blood pressure and kidney update 2014	Not relevant - not in English
Additional functions of selected proteins involved in DNA repair	Not relevant - not in English
Post-translational modifications of proteins in human breast cancer: proteomics studies of phosphorylation and nitration and implication of these PTMs in …	Not found in article
DEPARTMENT OF ONCOLOGY AND PATHOLOGY	Duplicate of above
Arctic Char Salvelinus alpinus can enhance fisheries in reservoirs with trophic constraints	Not found in article
Intraductal papillary mucinous neoplasm of the pancreas: an update	Not found in article
Re-evaluation of the linear no-threshold (LNT) model using new paradigms and modern molecular studies	Not found in article
p53 as the main traffic controller of the cell signaling network	Not found in article
Not found		Development of a new, simple and cost-effective diagnostic tool for genetic screening of hereditary colorectal cancer--the DNA microarray assay	Table 1. Characterization of mutations investigated in the DNA microarrays test
Not found		Multivariate analysis as a method for evaluating the pathogenicity of novel genetic MLH1 variants in patients with colorectal cancer and microsatellite instability	Table 2: Cancer of the ascending colon at age 35; maternal grandmother died of rectal cancer at age 77.
Not found		Accuracy of revised Bethesda guidelines, microsatellite instability, and immunohistochemistry for the identification of patients with hereditary nonpolyposis colorectal cancer	Table 2: AC-ve, Bethesda -ve, MSI unstable, MSH2 present, MLH1 absent in a germline mutation patient
Not found		Two mismatch repair gene mutations found in a colon cancer patient – which one is pathogenic?	"The pedigrees of the two colon cancer families studied are shown in Fig.1. The probands from families A and B were found to have two germline mutations, MSH2-I145 M and MSH6- L1354Q, and MSH2-I145 M and MSH6-R1095H, respectively. No MLH1 mutations were found. ... Our results showed that none of the three studied mutations, I145 M in MSH2 and R1095H or L1354Q in MSH6, was individually defi- cient…
Not found		Implications of mismatch repair genes hMLH1 and hMSH2 in patients with sporadic renal cell carcinoma	"The I145M mutation has been previously associated with an MSI phenotype, although the carriers did not meet the Amsterdam or Bethesda criteria [29]."
Not found		Functional characterization of pathogenic human MSH2 missense mutations in Saccharomyces cerevisiae	Table 2: MMR+, 89% of WT levels of MSH2, subunit interaction +ve
Not found		Colon cancer associated genes exhibit signatures of positive selection at functionally significant positions	"Positively selected sites were com- pared against human Swiss-Prot sequence (P43246). All 15 of the BEB identified sites occur between amino acid position 124–142 which overlaps with the region con- taining variants N127S, N139S and I145M associated with HNPCC1 [55]. "
Not found		Characterization of Pathogenic Human MSH2 Missense Mutations Using Yeast as a Model System: A Laboratory Course in Molecular Biology	Table:Table 1. Yeast MSH2 alleles and their human equivalent analyzed
Not found		Classification of mismatch repair gene missense variants with PON-MMR	Table 1:Neutral variant
Not found		The use of microsatellite instability, immunohistochemistry and other variables in determining the clinical significance of MLH1 and MSH2 unclassified variants in Lynch syndrome	Table: MSH2+ve
Not found		Targeted Next-Generation Sequencing of MLH1, MSH2, and MSH6 Genes in Patients with Endometrial Carcinoma under 50 Years of Age	Table: Patient 58 yo 45 yo at Dx Nil FHx PREMM5 score 2.3% Stage pT1bHistology Endometrioid FIGO 2 Location Corpus
Not found		A survey of the clinicopathological and molecular characteristics of patients with suspected Lynch syndrome in Latin America	Table: Argentinian LS patient
Not found		Functional analysis in mouse embryonic stem cells reveals wild-type activity for three MSH6 variants found in suspected Lynch syndrome patients	Interestingly, both probands also carried the same MSH2-I145M missense mutation. "The proband carrying the MSH6-L1354Q and MSH2-I145M mutations presented with CRC at the age of 53 and had a sister who developed CRC at the age of 63. However, it is difficult to see how this compound heterozygosity would cause tumor predisposition as the MSH2-I145M/MSH6-L1354Q complex would only be a minority and w…
NM_000179.2(MSH6):c.663A>C (p.Glu221Asp)
Google Scholar	String	Mastermind	String
Germline MSH6 mutations are more prevalent in endometrial cancer patient cohorts than hereditary non polyposis colorectal cancer cohorts	Table 3:Predicted benign PolyPhen	""
Prioritization of candidate SNPs in colon cancer using bioinformatics tools: An alternative approach for a cancer biologist	Table: PolyPhen 0.61, SIFT 1.221	""
CoDP: predicting the impact of unclassified genetic variants in MSH6 by the combination of different properties of the protein	Table 8: No predicted impact on MSH6	""
Next-generation sequencing for genetic testing of familial colorectal cancer syndromes	"In three FAP probands no pathogenic mutation was found in APC and MUTYH; one proband (FAP5) of these three showed the MSH6 variant c.663A > C (p.E221D; rs41557217), which is described as HNPCC-related of uncertain pathogenicity in NCBI’s ClinVar database."	""
Incomplete segregation of MSH6 frameshift variants with phenotype of lynch syndrome	Table: 1 family, segregation unavailable, reported in Devlin et. al 2008	""
Classification of mismatch repair gene missense variants with PON‐MMR	Table: neutral variant	Not found
Actionable, pathogenic incidental findings in 1,000 participants' exomes	Mismatch to c.663A>T in DSC2	Not found
Frequency of mutations in mismatch repair genes in a population-based study of women with ovarian cancer	Not found in article - not relevant	Not found
Germline Variation in Cancer-Susceptibility Genes in a Healthy, Ancestrally Diverse Cohort: Implications for Individual Genome Sequencing	Not found in article - not relevant	Not found
Classification of Amino Acid Substitutions in Mismatch Repair Proteins Using PON-MMR2	Not found in article - not relevant	Not found
Not found		Deleterious Germline Mutations in Patients With Apparently Sporadic Pancreatic Adenocarcinoma	Table A2: 75 y.o pancreatic ductal adenoca with this VUS
Not found		Patients with an unexplained microsatellite instable tumour have a low risk of familial cancer	Carrier of unclassified variant c.663A>C (p.Glu221Asp) in MSH6.
Not found		Suspected Lynch syndrome associated MSH6 variants: A functional assay to determine their pathogenicity	VUS E221D, G670R and R922Q were found in patients who also harbored a second, known pathogenic mutation in one of the DNA MMR genes that was likely causative for the LS phenotype. E221D was also detected in a second patient who was 83 years old and did not have a family history suspicious for LS.
Not found		A survey of the clinicopathological and molecular characteristics of patients with suspected Lynch syndrome in Latin America	Table: Found in Argentinian LS family
Not found		Germline MLH1, MSH2 and MSH6 variants in Brazilian patients with colorectal cancer and clinical features suggestive of Lynch Syndrome	Table: Found in affected Brazilian proband
NM_000249.3(MLH1):c.1852A>G (p.Lys618Glu)
Google Scholar	String	Mastermind	String
RNA analysis reveals splicing mutations and loss of expression defects in MLH1 and BRCA1	Table 3: No predicted change to function	""
A comprehensive analysis of candidate genes in familial pancreatic cancer families reveals a high frequency of potentially pathogenic germline variants	"The pathogenic MLH1 variant c.1852A>G (p.Lys618Glu) was found in 2 cases from 2 different families and the CDKN2A c.176T>G (p.Val59Gly) variant was found in one case (Table 2)."	""
Genomic deletions in MSH2 or MLH1 are a frequent cause of hereditary non‐polyposis colorectal cancer: Identification of novel and recurrent deletions by MLPA	Table 4. Point Mutations and Small Insertions or Deletions of MLH1 and MSH2 Identi¢ed inThis Study	""
Germline MLH1, MSH2 and MSH6 variants in Brazilian patients with colorectal cancer and clinical features suggestive of Lynch Syndrome	Table 3: Affected proband	""
Germline mutation in mus81 resulting in impaired protein stability is associated with familial breast and thyroid cancer	" Five variants were classified as uncertain significance (VUS) according to ClinVar (POLE c.6775C>T, DICER1 c.3553G>A, MSH2 c.80C>T, MLH1 c.1852A>G, COL7A1 c.802C>T), each present in one patient (W18 had both POLE c.6775C>T and DICER1 c.3553G>A, W12, W16, W19, respectively)."	""
Diagnostic yield of a custom-designed multi-gene cancer panel in Irish patients with breast cancer	"One missense variant in MLH1, c.1852A>G (p.Lys618Glu), rs35001569, was identi- fied in three unaffected individuals and classified as VUS by InSiGHT, with Non-Finnish European MAF 0.5%"	""
Methylation tolerance-based functional assay to assess variants of unknown significance in the MLH1 and MSH2 genes and identify patients with lynch syndrome	"no pathogenicity (T116K, V179D, Y126N, I565T, E319K, R474W, R474G, N215S, H264Y, N338S, G454R, and K618E) …"	""
Semiquantitative assessment of immunohistochemistry for mismatch repair proteins in Lynch syndrome	Table 3: 55 y.o predicted protein function, IHC assessments	MM not found
Evidence for breast cancer as an integral part of Lynch syndrome	Mismatch
Syndrome de Lynch: mise au point d'un test diagnostique basé sur la caractérisation fonctionnelle de tolérance à la méthylation des variants des gènes du système de …	Not relevant - not in English
A MLH1 polymorphism that increases cancer risk is associated with better outcome in sporadic colorectal cancer	Not relevant - matched to The MLH1 1852-1853AA → GC polymorphism
Prevalence of germline mutations of MLH1 and MSH2 in hereditary nonpolyposis colorectal cancer families from Spain	Not relevant - matched to The MLH1 1852-1853AA → GC polymorphism
Novel mutations in MLH1 and MSH2 genes in Mexican patients with Lynch syndrome	Not relevant - matched to he MLH1 c.1852 1853delinsGC (p.K618A) variant in colorectal cancer: genetic association study in 18, 723 individuals,
Systematic mRNA analysis for the effect of MLH1 and MSH2 missense and silent mutations on aberrant splicing	Not relevant - matched to Not detected 4097 MLH1 c.1852 1853AA>GC,
Racial differences in MLH1 and MSH2 mutation: an analysis of yellow race and white race based on the InSiGHT database	Mismatch to c.1852 1854delAAG.
Nonfluorescent Denaturing HPLC–Based Primer-Extension Method for Allele-Specific Expression: Application to Analysis of Mismatch Repair Genes	Mismatch to MLH1 variant (c.1852–4 delAAG in exon 16
Effectiveness of the crcapro program in identifying patients suspected for HNPCC	Mismatch Matched to 1852 AA–GC
A human cell-based assay to evaluate the effects of alterations in the MLH1 mismatch repair gene	Mismatch to (1852-1854delAAG)
La donación de cadáveres para anatomía: normas internacionales y restauración del respeto por el cadáver	Not relevant
Morfometría de la médula espinal fetal	Not relevant
III CONGRESO ARGENTINO DE ANATOMÍA CLÍNICA. III Argentine Congress of Clinical Anatomy	Not relevant
Extracting named entities from tables in biomedical literature	Mismatch to : MLH1- Exon16 | c.1852 1854delAAG |
Análisis genético de genes mayores de predisposición y genes de baja penetrancia en el cáncer colorrectal esporádico	Not relevant
Microsatellite instability and loss of heterozygosity at chromosomal location 18q: prospective evaluation of biomarkers for stages II and III colon cancer—a …	Mismatched to "A total of 1,852 patients were tested for MMR status and 955"
Extracting named entities from tables in biomedical literature	Matched to MLH1- Exon16 | c.1852 1854delAAG |
Análisis genético de genes mayores de predisposición y genes de baja penetrancia en el cáncer colorrectal esporádico	Not relevant
卵巢早衰患者来源特异干细胞分化为单倍体细胞的研究	Not relevant
A Roles of Apoptotic Genes in Colon Cancers	Not relevant - not in English
Colorectal cancer chemoprevention: is this the future of colorectal cancer prevention?	Mismatch to 17, no. 8, pp. 1852–1857,
Fas-associated death domain protein interacts with methyl-CpG binding domain protein 4: a potential link between genome surveillance and apoptosis	Not found in article - not relevant
Morfometría de la médula espinal fetal	Not found in article - not relevant
Not found		Unique DNA repair gene variations and potential associations with the primary antibody deficiency syndromes IgAD and CVID	Table 1. SNPs in multiple DNA repair genes associate with IgAD/CVID.
Not found		Does the occurrence of certain rare cancers indicate an inherited cancer susceptibility?	Not clear; reported in literature and in ICG database variously as pathogenic and non- pathogenic
Not found		Prioritization of candidate SNPs in colon cancer using bioinformatics tools: An alternative approach for a cancer biologist	Table 1: SIFT score 0.26
Not found		MLH1 gene: An in silico analysis	Table 1: SIFT analysis - Damaging
NM_000249.3(MLH1):c.2174G>A (p.Arg725His)
Google Scholar	String	Mastermind	String
Functional analysis of rare variants in mismatch repair proteins augments results from computation-based predictive methods	" Surprisingly, even though the expression of MLH1 R725H was significantly reduced compared with wt (Fig. S2C and D), this difference did not impair drug response phenotype (Fig. 4B) … Based on all the data described above, several VUS reduce or eliminate mRNA expression (MSH2-P5Q, R55G, H839R; MLH1-T116R, H264L) and/or protein expression (MSH2-P5Q, R55G, H839R; MLH1-R725H; PMS2-I853M), while sev…	Not found
Classification of mismatch repair gene missense variants with PON‐MMR	Table 3: Predicted pathogenic PON-MMR	Not found
2042 DELETION AND MUTATION ANALYSIS OF RECOMBINATION GENES IN MEN WITH MEIOTIC DEFECTS	were identified in MLH1 exon 20 (C718T, gene position 2152, 718 aa, histidine to tyrosine) in 1 patient with recombination defects, and in 2 patients with oligospermia/NOA (V716M, position 2146, 716 aa, valine to methionine in oligospermic patient, and R725H, position 2174 …	Not found
Not found		Deleterious Germline Mutations Are a Risk Factor for Neoplastic Progression Among High-Risk Individuals Undergoing Pancreatic Surveillance	Table: 65 year old male, no personal Hx of Ca
Not found		Comprehensive screening for mutations associated with colorectal cancer in unselected cases reveals penetrant and nonpenetrant mutations	Table 4: 73M IHC normal, MSS, PolyPhen: probably damaging, ESP MAF 0%
Not found		Returning Individual Genetic Research Results to Research Participants: Uptake and Outcomes Among Patients With Breast Cancer	Table 60, White, Breast Ca at (46)
Not found		The frequency of cancer predisposition gene mutations in hereditary breast and ovarian cancer patients in Taiwan: From BRCA1/2 to multi-gene panels	Table 3: 67 year old with Breast Ca at 67 / In silico - probably damaging
NM_000249.3(MLH1):c.794G>A (p.Arg265His)
Google Scholar	String	Mastermind	String
A large fraction of unclassified variants of the mismatch repair genes MLH1 and MSH2 is associated with splicing defects	"The adjacent c.794G4A transition (p.Arg265His) was consideredto have no effect in three studies"	""
Targeting SMYD3 to Sensitize Homologous Recombination-Proficient Tumors to PARP-Mediated Synthetic Lethality	… missense variant (c.794G>A; p.Arg265His; rs61762672), which was predicted to be potentially … indicate that the SMYD3 p.Arg265His variant exerts a dominant negative activity resulting … NUDT18,	MM not found
Exonic Splicing Mutations Are More Prevalent than Currently Estimated and Can Be Predicted by Using In Silico Tools	"the first two thirds of exon 10 and are responsible for inducing either exon skipping (c.793C>A, c.793C>T, c.794G>A"	MM not found
Novel and recurrent germline alterations in the MLH1 and MSH2 genes identified in hereditary nonpolyposis colorectal cancer patients in Slovakia	"Another alteration affecting the same codon (c.794G>A) and resulting in a change from arginine to histidine was found in an Italian HNPCC family. However, it was classified as a rare polymorphism (not found in 196 control chromosomes), as it co-segregated with an additional mutation in the same gene, which resulted in a frameshift"	MM not found
Sherloc: a comprehensive refinement of the ACMG–AMP variant classification criteria	Likewise, MLH1 c.794G4A (p.Arg265His) is a rare variant observed in many individuals and families affected with Lynch syndrome.41–43 At least two experimental studies have reported cellular or molecular phenotypes attributed to this variant: a mutator phenotype in S288c and SK1 cells,44 and altered splicing in an ex vivo splicing assay.41 However, subsequent functional studies demonstrated repeat…	MM not found
Targeting SMYD3 to Sensitize Homologous Recombination-Proficient Tumors to PARP-Mediated Synthetic Lethality	"missense variant (c.794G>A; p.Arg265His), which was predicted to be potentially …"	MM not found
Evaluation of MLH1 variants of unclear significance	Mismatch to 794G>C
Hereditaer Nonpolyposis Colorectalis Carcinoma előfordulásával szerzett tapasztalatainkr	Mismatch to 794G>C
Système de connaissance expert dédié à la recherche translationnelle dans les maladies rares	Not relevant - not in English
Mutation spectrum in South American Lynch syndrome families	Mismatch to 794G>C
Spectrum and Frequency of Tumors, Cancer Risk and Survival in Chilean Families with Lynch Syndrome: Experience of the Implementation of a Registry	Mismatch to 794G>C
MLH1 and MSH2 mutation screening in HNPCC families of Hungary–Two new MMR gene mutations	Mismatch to 794G>C
Update of variants identified in the pancreatic β‐cell KATP channel genes KCNJ11 and ABCC8 in individuals with congenital hyperinsulinism and diabetes	Not in MLH1
Herediter Nonpolipózis Kolorektális Karcinóma előfordulásával szerzett tapasztalataink. Igazolt mutáció hordozó családok családfa analízise.	Not relevant - not in English
Not found		Transformation of MutL by ATP binding and hydrolysis: a switch in DNA mismatch repair	For example, the R265H mutation would de- 0.2 ϫ 0.3 mm in a week.
Not found		Crystal structure and ATPase activity of MutL: implications for DNA repair and mutagenesis	These mutations are P28L, M35R, S44F, G67R, I68N, two subunits of the NgyrB-ADPnP complex exchange I107R, T117R, T117M, and R265H.
Not found		Computational and cellular studies reveal structural destabilization and degradation of MLH1 variants in Lynch syndrome	Table 1: 81.9% of WT steady state level
Not found		The use of microsatellite instability, immunohistochemistry and other variables in determining the clinical significance of MLH1 and MSH2 unclassified variants in Lynch syndrome	G322D in MSH2 and K618A in MLH1), while for other substitutions included in the list of PVs, the pathogenic role is questioned (e.g., V326A, R265H, and A281V in MLH1, and A636P in MSH2)
Not found		The MLH1 variants p.Arg265Cys and p.Lys618Ala affect protein stability while p.Leu749Gln affects heterodimer formation	Nucleotide alterations that lead to different amino acids substitutions at codon 265 have been reported in the literature, including the polymorphism p.R265H (Trojan et al., 2002) and the unclas
Not found		Classification of mismatch repair gene missense variants with PON‐MMR	Table 1: Predicted neutral by PON-MMR
Not found		Crystal structure and DNA-binding property of the ATPase domain of bacterial mismatch repair endonuclease MutL from Aquifex aeolicus	For example, 9 missense mutations (P28L, M35R, S44F, G67R, I68N, I107R, T117R, T117 M, and R265H) found in human MLH1 from Lynch syndrome family are located around the ATP-binding pocket, indicating that
Not found		Functional analysis of human MLH1 mutations in Saccharomyces cerevisiae	Two sequence variants reported as common (I219V) and rare (R265H) polymorphisms caused the production of blue colonies, indicating they retain the same ability to cause a dominant mutator effect as wild-type
Not found		A yeast two-hybrid assay provides a simple way to evaluate the vast majority of hMLH1 germ-line mutations	Nine polymorphisms, I32V, V213M, R217C, I219V, I219L, R265H, S406N, H718Y, and L729V, which are all known hMLH1 polymorphisms causing amino acid alterations, were also included as the experimental controls
Not found		The interplay between hMLH1 and hMRE11: role in MMR and the effect of hMLH1 mutations	Four hMLH1 variants (I219L, R265H, L582V, L729V) displayed no apparent defects with regard to protein interaction and MMR, and 5 hMLH1 variants (R217C, V326A, A492T, Q542L, E578G)
Not found		Functional analysis of human mismatch repair gene mutations identifies weak alleles and polymorphisms capable of polygenic interactions	Matched throughout article, MMR info
Not found		Assessment of pathogenicity criteria for constitutional missense mutations of the hereditary nonpolyposis colorectal cancer genes MLH1 and MSH2	The only variant – MLH1 R265H – which was found to co-segregate with the disease phenotype also co-segregated with an MLH1 truncating mutation.
Not found		Functional analysis of human MLH1 and MSH2 missense variants and hybrid human-yeast MLH1 proteins in Saccharomyces cerevisiae	These results demonstrate that the R214C, R265C, R265H and I326A missense variants function in DNA MMR at a reduced efficiency, and we refer to this class of variants as efficiency polymorphisms.
Not found		Functional analysis of hMLH1 variants and HNPCC-related mutations using a human expression system	At the same position (265), the substitution of R with H was reported to cosegregate with a second truncating mutation in a HNPCC family. 34 In addition, R265H could not be identified by single-strand
Not found		The effect of genetic background on the function of Saccharomyces cerevisiae mlh1 alleles that correspond to HNPCC missense mutations	Previous functional assays showed that the human R265H and R265C alleles conferred a non-null MMR defect (30). We found that the R265H allele displayed an intermediate mutator phenotype in S288c (219-fold) but a mutator phenotype in SK1 (2450-fold, Fig. 2).
Not found		Functional analysis of human MLH1 variants using yeast and in vitro mismatch repair assays	Table 1: Functional MMR in yeast assay
Not found		Human Splicing Finder: an online bioinformatics tool to predict splicing signals	"...intermediate situation where both the disruption of one or more ESE and the creation of one or more ESS were predicted. This was observed for mutations c.5080G>T (BRCA1), c.794G>A and c.988_990del (MLH1), c.815C>T and c.274_276del (MSH2), c.2230C>T (LAMA2), c.943C>T, c.1007G>A and c.5719G>T (NF1)..."
Not found		Evaluation of CADD Scores in Curated Mismatch Repair Gene Variants Yields a Model for Clinical Validation and Prioritization	Of the remaining 19 variants prioritized uniquely by CADD, 17 had been evaluated before with prior probabilities of pathogenicity ranging from 7% (MSH2:c.1418C>T) to 74%–76% (MLH1: c.85G>T, c.187G>A, c.299G>A, c.794G>A, c.955G>A, c.1976G>A, PMS2: c.137G>A).
		Evaluation of MLH1 variants of unclear significance	Mismatch to 794G>C
NM_000251.2(MSH2):c.2732T>G (p.Leu911Arg)
Google Scholar	String	Mastermind	String
Identification of cancer predisposition variants in apparently healthy individuals using a next-generation sequencing-based family genomics approach	The MSH2 c.2732T>A (p. Leu911Arg) variant is novel as it is not present in HGMD	Not found
Loss of MSH2 and MSH6 due to heterozygous germline defects in MSH3 and MSH6	We report the first two LS patients harbouring heterozygous germline variants c.1035del and c.2732T>G in MSH3 coincidentally with truncating variants in MSH6.	Not found
Classification of ambiguous mutations in DNA mismatch repair genes identified in a population‐based study of colorectal cancer	In addition, MLH1 c.2732T4G p.L911Rdid not segregate with the cancer phenotype within the proband’sfamily.	Not found
Targeted sequencing of genes associated with the mismatch repair pathway in patients with endometrial cancer	Variant c.2732T>G p.(Leu911Arg) was also identified in a low quality sample (coverage depth at variant position 5X, sample 10X). It lies in a helix secondary structure, has high score for structural change (Grantham-Distance: 102) and for decreased protein stability (SNPs3D: -1.08). These three MSH2 variants have been classified as class 3.	Not found
Association of 'minor'mismatch repair gene unclassified variants with hereditary non-polyposis colorectal cancer: probability of synergistic effects	The missense mutation in exon 20 of this gene, c.2732T>G, falls into a conserved region; in silico analysis by PoliPhen predicted a likely …	Not found
Contribution to colonic polyposis of recently proposed predisposing genes and assessment of the prevalence of NTHL1‐ and MSH3‐associated polyposes	Two predicted deleterious variants were identified in heterozygosity in three unrelated patients: c.1394A>G (p.Y465C), located in the ATPase region of the MutS domain V (C‐terminal domain; Source: PFAM), and c.2732T>G (p.L911W) (Duraturo et al., 2011; Morak et al., 2017; Rohlin et al., 2017), affecting the MutS domain II (connector domain; Source: PFAM) and identified in two unrelated individuals…	Not found
Prevalencia de mutaciones en línea germinal y caracterización clínica de pacientes con múltiples adenomas colorrectales.	Not relevant - not in English
Prioritization of candidate SNPs in colon cancer using bioinformatics tools: An alternative approach for a cancer biologist	Not found in articles
2016 Golden Helix Summer School–Cancer Genomics and Individualized Therapy 22–26 September 2016, Syros Island, Greece Abstracts	Not found in articles
ARTICLE Exome Sequencing Identifies Biallelic MSH3 Germline Mutations as a Recessive Subtype of Colorectal Adenomatous Polyposis	Not found in articles
Mutationsscreening des MSH3-Gens bei Kolonkarzinom-Patienten zur Untersuchung seiner Beteiligung an der Prädisposition für das Lynch-Syndrom	Not relevant - not in English
		Prioritization of candidate SNPs in colon cancer using bioinformatics tools: An alternative approach for a cancer biologist	Not found in articles
		2016 Golden Helix Summer School–Cancer Genomics and Individualized Therapy 22–26 September 2016, Syros Island, Greece Abstracts	Not found in articles
		ARTICLE Exome Sequencing Identifies Biallelic MSH3 Germline Mutations as a Recessive Subtype of Colorectal Adenomatous Polyposis	Not found in articles
		Classification of Amino Acid Substitutions in Mismatch Repair Proteins Using PON-MMR2	Not found in article - not relevant
NM_000251.2(MSH2):c.557A>G (p.Asn186Ser)
Google Scholar	String	Mastermind	String
Somatic PRKAR1A Gene Mutation in a Nonsyndromic Metastatic Large Cell Calcifying Sertoli Cell Tumor	Six additional variants of uncertain significance were identified (CBL: L43_S44 > HLS, CHD2: I593M, MLL: R3656Q, MSH2: N186S, MYST3: G657D, NOTCH3: G1710D).	""
A survey of the clinicopathological and molecular characteristics of patients with suspected Lynch syndrome in Latin America	Table: Uruguay LS family	""
Not found		Mismatch repair gene mutation spectrum in the Swedish Lynch syndrome population	Table 1: Seen in Swedish LS family
DNA sequencing of cytopathologically inconclusive EUS-FNA from solid pancreatic lesions suspicious for malignancy confirms EUS diagnosis	Found in mutations screened for.	Not found
Mutações em genes de predisposição para câncer de mama em pacientes brasileiros de risco	Not relevant - not in English
Syndrome de Lynch: mise au point d'un test diagnostique basé sur la caractérisation fonctionnelle de tolérance à la méthylation des variants des gènes du système de …	Not relevant - not in English
NM_000249.3(MLH1):c.1166G>A (p.Arg389Gln)
Google Scholar	String	Mastermind	String
Analysis of hereditary cancer syndromes by using a panel of genes: novel and multiple pathogenic mutations	Matched to .1166G > T, p.(Ser389Ile) in the BMPR1A gene. Not relevant
Elucidating the constitutional genetic basis of multiple primary tumours	Matched to a CHEK2 variant - Mismatch; not relevant
Challenges in assessing pathogenicity based on frequency of variants in mismatch repair genes: an extreme case of a MSH2 variant and a meta-analysis	Reported Non Pathogenic (Table 2)
MLH1–93G> A promoter polymorphism and the risk of microsatellite-unstable colorectal cancer	Not found in article	Circulating tumor DNA as a non‐invasive substitute to metastasis biopsy for tumor genotyping and personalized medicine in a prospective trial across all tumor types	Found as circulating tumour DNA, Table 2
Not found		Functional analysis of human MLH1 variants using yeast and in vitro mismatch repair assays	Functional assay, yeast
Not found		Combined mismatch repair and POLE/POLD1 defects explain unresolved suspected Lynch syndrome cancers	Overview of patients with a POLE/POLD1-EDM mutated tumor
NM_000179.2(MSH6):c.73G>T (p.Ala25Ser)
Google Scholar	String	Mastermind	String
Major contribution from recurrent alterations and MSH6 mutations in the Danish Lynch syndrome population	Table 2: VUS in Danish LS population	""
A rapid and cell‐free assay to test the activity of lynch syndrome‐associated MSH2 and MSH6 missense variants	Table 1: In vitro MMR + functional assay	""
Association of rare MSH6 variants with familial breast cancer	Table 1: Exonic non-synonymous c.73G>T	""
Not found		Germ-line variants identified by next generation sequencing in a panel of estrogen and cancer associated genes correlate with poor clinical outcome in Lynch syndrome patients	"(Ala25Ser), which could be in linkage with the familial mutation, occurred in subject 12–04-079_32 having a neutral clinical phenotype."
Not found		Loss of switch/sucrose non-fermenting complex protein expression is associated with dedifferentiation in endometrial carcinomas	54 year old with endometrial Ca , MMR intact
Not found		Deleterious Germline Mutations in Patients With Apparently Sporadic Pancreatic Adenocarcinoma	Table:70 year old F Pancreatic ductal adenoCa 70 year old female
Not found		CoDP: predicting the impact of unclassified genetic variants in MSH6 by the combination of different properties of the protein	Table 8: No impact on MSH6
Not found		Comprehensive population-wide analysis of Lynch syndrome in Iceland reveals founder mutations in MSH6 and PMS2	Table 6: Mismatch repair gene variants of uncertain significance and associated colorectal cancer risk in the Icelandic population.
Caractérisation des variations génétiques constitutionnelles de signification inconnue dans le syndrome de Lynch	Not relevant - mismatch
Association of Germline Variants in Human DNA Damage Repair Genes and Response to Adjuvant Chemotherapy in Resected Pancreatic Ductal …	Not found in main article
NM_000179.2(MSH6):c.3961A>G (p.Arg1321Gly)
Google Scholar	String	Mastermind	String
MSH6 germline mutations in early-onset colorectal cancer patients without family history of the disease	" two patients presented the missense mutations c.2633T>C (p.V878A) and c.3961A>G (p.R1321G),"	""
Challenges in assessing pathogenicity based on frequency of variants in mismatch repair genes: an extreme case of a MSH2 variant and a meta-analysis	Found in Table 1, low MAF variant	""
MSH6, Past and Present and Muir–Torre Syndrome—Connecting the Dots	"Case report of a MTS patient with germline mutations (one deletion c.3558_3565delTGAAAGTA, 2 missense: c.2633T>C and c.3961A>G)"	""
Identification of a variety of mutations in cancer predisposition genes in patients with suspected Lynch syndrome	Identified in a series of mutations for VUS for LS	""
Classification of ambiguous mutations in DNA mismatch repair genes identified in a population‐based study of colorectal cancer	Found in Table 1	Not found
Molecular and clinical characteristics of MSH6 germline variants detected in colorectal cancer patients	We identified nine pathogenic variants which were truncating mutations and eight missense variants in MSH6 … T; p.Q925X, c.2932C>T; p.Q978X, c.3261dupC and c.3961A>T;	Not found
Not found
Not found		Deleterious Germline Mutations in Patients With Apparently Sporadic Pancreatic Adenocarcinoma	Table: 53 year old Male with PDAC FHx Gastric (father), breast (two aunts), leukemia (aunt), skin (mother), eight brothers and sisters with unknown cancer
Not found		CoDP: predicting the impact of unclassified genetic variants in MSH6 by the combination of different properties of the protein	Table: Predicted impact on MSH6]
Identificação de marcadores moleculares no carcinoma inflamatório de mama	Not relevant - not in English
Variants with 0 returns
NM_000249.3(MLH1):c.1897-2A>G
NM_000249.3(MLH1):c.2048T>C (p.Phe683Ser)
NM_000251.2(MSH2):c.599T>A (p.Val200Asp)
NM_001281492.1(MSH6):c.1225_1227CTT[1] (p.Leu410del)
NM_000249.3(MLH1):c.2103G>A (p.Gln701=)
NM_000535.7(PMS2):c.2521del (p.Trp841fs)
NM_000179.2(MSH6):c.2342C>T (p.Pro781Leu)
NM_000535.7(PMS2):c.123_131del (p.Leu42_Glu44del)
NM_000535.7(PMS2):c.917T>A (p.Val306Glu)
NM_000179.2(MSH6):c.4028C>G (p.Ser1343Ter)
